# Supplementary material for: Species on the move around the Australian coastline: A continental‐scale review of climate‐driven species redistribution in marine systems
Source: Glob Chang Biol. 2021 May 7;27(14):3200–17. doi: 10.1111/gcb.15634 (PMC8251616; doi:10.1111/gcb.15634)
Supplement: Supplementary file 1 — Table S1‐S5 [file GCB-27-3200-s001.xlsx]

## Sheet: Table S1- Research
Table S1: Table of Australian marine range shift research, both observed and predicted.
	Citation	Year	Geographical Location	Number of species observed	Thermal affinity	Methodology	Metric reported	Temporal Resolution
Observed Range shift Research
	Gopurenko, D., Hughes, J. M., & Bellchambers, L. (2003). Colonisation of the south-west Australian coastline by mud crabs: evidence for a recent range expansion or human-induced translocation? Marine and Freshwater Research, 54(7), 833-840.	2003	Western Australia	1 Invertebrate	Tropical	Genetics	Genetic Conectivity	N/A
	Ling, S. D. (2008). Range expansion of a habitat-modifying species leads to loss of taxonomic diversity: a new and impoverished reef state. Oecologia, 156(4), 883-894.	2008	Tasmania	1 Invertebrate	Temperate	Visual surveys	Species Presence	Time series (<10 years)
	Stuart-Smith, R. D., Barrett, N. S., Stevenson, D. G., & Edgar, G. J. (2009). Stability in temperate reef communities over a decadal time scale despite concurrent ocean warming. Global Change Biology, 16(1), 122-134.	2009	Tasmania	5 fish 1 Invertebrate 4 Algae	Temperate	Visual surveys	Species Presence	Before/After surveys (>10 years)
	Figueira, W. F., & Booth, D. J. (2010). Increasing ocean temperatures allow tropical fishes to survive overwinter in temperate waters. Global Change Biology, 16(2), 506-516.	2010	South-East Australia	7 Fish	Tropical	Visual surveys	Species Prescence and Abundance	Time series (<10 years)
	Hobbs J. A. (2010). Poleward range expansion of a tropical coral reef fish (Centropyge flavissima) to lord howe island, australia. Marine Biodiversity Records 3: e118	2010	South-East Australia	1 Fish	Tropical	Visual surveys	Species Presence	Single observation period (against historical distirbution)
	Last, P. R., White, W. T., Gledhill, D. C., Hobday, A. J., Brown, R., Edgar, G. J., & Pecl, G. (2010). Long-term shifts in abundance and distribution of a temperate fish fauna: a response to climate change and fishing practices. Global Ecology and Biogeography, 20(1), 58-72.	2010	Tasmania	45 Fish	Temperate	Historic data Visual surveys Fishery catch data Citizen-science	Species Prescence/Absence and Abundance	Before/After surveys (>10 years)
	Pitt, N. R., Poloczanska, E. S., & Hobday, A. J. (2010). Climate-driven range changes in Tasmanian intertidal fauna. Marine and Freshwater Research, 61(9), 963-970.	2010	Tasmania	19 Invertebrates range changes (11 more display no shift)	Temperate	Visual surveys	Species Prescence/Absence	Before/After surveys (>10 years)
	Johnson, C. R., Banks, S. C., Barrett, N. S., Cazassus, F., Dunstan, P. K., Edgar, G. J., . . . Taw, N. (2011). Climate change cascades: Shifts in oceanography, species' ranges and subtidal marine community dynamics in eastern Tasmania. Journal of Experimental Marine Biology & Ecology, 400(1-2), 17-32.	2011	Tasmania	45 Fish (see Last et al., 2010)	Temperate	Historic data Visual surveys Fishery catch data Citizen-science	Species Abundance	Time series (>10 years)
	Poloczanska, E. S., Smith, S., Fauconnet, L., Healy, J., Tibbetts, I. R., Burrows, M. T., & Richardson, A. J. (2011). Little change in the distribution of rocky shore faunal communities on the Australian east coast after 50 years of rapid warming. Journal of Experimental Marine Biology & Ecology, 400(1), 145-154.	2011	South-East Australia	32 Invertabrates	Tropical Temperate	Historic data Visual surveys	Species Prescence/Absence	Before/After surveys (>10 years)
	Wernberg, T., Russell, B. D., Thomsen, M. S., Gurgel, C. F., Bradshaw, C. J., Poloczanska, E. S., & Connell, S. D. (2011a). Seaweed communities in retreat from ocean warming. Current Biology, 21(21), 1828-1832.	2011	Western Australia	52 Algae	Temperate	Historic data	Species Presence	Opportunistic (>10 years)
	Wernberg, T., Russell, B. D., Moore, P. J., Ling, S. D., Smale, D. A., Campbell, A., . . . Connell, S. D. (2011b). Impacts of climate change in a global hotspot for temperate marine biodiversity and ocean warming. Journal of Experimental Marine Biology & Ecology, 400(1), 7-16.	2011	Western Australia and South Australia	5 Algae 1 Invertebrate	Temperate	Visual surveys	Species Prescence and Abundance	Opportunistic (>10 years)
	Baird A.H., Sommer B., Madin J.S. (2012) Pole-ward range expansion of acropora spp. Along the east coast of australia. Coral Reefs, 31(4), 1063-1063.	2012	South-East Australia	4 Corals	Tropical	Visual surveys	Species Prescence/Absence	Single observation period (against historical distirbution)
	Wernberg, T., Smale, D. A., Tuya, F., Thomsen, M. S., Langlois, T. J., de Bettignies, T., . . . Rousseaux, C. S. (2012). An extreme climatic event alters marine ecosystem structure in a global biodiversity hotspot. Nature Climate Change, 3, 78.	2012	Western Australia	3 Fish 1 Algae	Temperate	Visual surveys	Species Abundance	Time series (>5 years)
	Smale, D. A., & Wernberg, T. (2013). Extreme climatic event drives range contraction of a habitat-forming species. Proceedings of the Royal Society B: Biological Sciences, 280(1754).	2013	Western Australia	1 Algae	Temperate	Visual surveys	Species Prescence and Abundance	Before/After surveys (<10 years)
	Robinson, L. M., Gledhill, D. C., Moltschaniwskyj, N. A., Hobday, A. J., Frusher, S., N.Barrett, . . . Pecl, G. T. (2015). Rapid assessment of an ocean warming hotspot reveals “high” confidence in potential species’ range extensions. Global Environmental Change, 31, 28-37.	2015	Tasmania	16 Fish 3 Invertebrate	Temperate	Visual surveys Fishery catch data Citizen-science	Species Prescence and Shift Confidence	Time series (<10 years)
	Pearce, A., Hutchins, B., Hoschke, A., & Fearns, P. (2016). Record high damselfish recruitment at Rottnest Island, Western Australia, and the potential for climate-induced range extension. Regional Studies in Marine Science, 8, 77-88.	2016	Western Australia	2 Fish	Tropical	Visual surveys	Species Prescence and Abundance	Time series (>10 years)
	Wernberg, T., Bennett, S., Babcock, R. C., de Bettignies, T., Cure, K., Depczynski, M., . . . Wilson, S. (2016). Climate-driven regime shift of a temperate marine ecosystem. Science, 353(6295), 169-172.	2016	Western Australia	1 Algae	Temperate	Visual surveys	Species Abundance	Time series (>10 years)
	Cure, K., Hobbs, J.-P. A., Langlois, T. J., Abdo, D. A., Bennett, S., & Harvey, E. S. (2017). Distributional responses to marine heat waves: insights from length frequencies across the geographic range of the endemic reef fish Choerodon rubescens. Marine Biology, 165(1), 1.	2017	Western Australia	1 Fish	Sub-tropical	Visual surveys	Species Abundance	Time series (<5 years)
	Lenanton, R. C. J., Dowling, C. E., Smith, K. A., Fairclough, D. V., & Jackson, G. (2017). Potential influence of a marine heatwave on range extensions of tropical fishes in the eastern Indian Ocean—Invaluable contributions from amateur observers. Regional Studies in Marine Science, 13, 19-31.	2017	Western Australia	6 Fish	Tropical Sub-tropical	Fishery catch data Citizen-science	Species Prescence and Abundance	Time series (>10 years)
	Malcolm, H., & Scott, A. (2017). Range extensions in anemonefishes and host sea anemones in eastern Australia: potential constraints to tropicalisation. Marine and Freshwater Research, 68(7), 1224-1232.	2017	South-East Australia	1 Invertebrate 1 Fish	Tropical	Visual surveys	Species Prescence and Abundance	Before/After surveys (>10 years)
	Pollock, B. R. (2017). Latitudinal change in the distribution of luderick Girella tricuspidata (Pisces: Girellidae) associated with increasing coastal water temperature in eastern Australia. Marine and Freshwater Research, 68(6), 1187-1192.	2017	South-East Australia	1 Fish	Sub-tropical Temperate	Fishery catch data	Species Prescence/Absence and Abundance	Time series (>10 years)
	Smale, D. A., Wernberg, T., & Vanderklift, M. A. (2017). Regional-scale variability in the response of benthic macroinvertebrate assemblages to a marine heatwave. Marine Ecology Progress Series, 568, 17-30.	2017	Western Australia	3 Invertebrates	Temperate	Visual surveys	Species Prescence and Abundance	Before/After surveys (>10 years)
	Tuckett, C. A., de Bettignies, T., Fromont, J., & Wernberg, T. (2017). Expansion of corals on temperate reefs: direct and indirect effects of marine heatwaves. Coral Reefs, 36(3), 947-956.	2017	Western Australia	1 Coral	Sub-tropical	Visual surveys	Species Prescence and Abundance	Before/After surveys (<10 years)
	Zarco-Perello, S., Wernberg, T., Langlois, T. J., & Vanderklift, M. A. (2017). Tropicalization strengthens consumer pressure on habitat-forming seaweeds. Scientific Reports, 7(1), 820.	2017	Western Australia	1 Fish	Tropical	Visual surveys	Species Prescence/Absence and Abundance	Before/After surveys (>10 years)
	Champion, C., Hobday, A. J., Tracey, S. R., & Pecl, G. T. (2018). Rapid shifts in distribution and high‐latitude persistence of oceanographic habitat revealed using citizen science data from a climate change hotspot. Global Change Biology, 24(11), 5440-5453.	2018	South-East Australia	1 Fish	Temperate	Fishery catch data Citizen-science	Species Presence	Time series (>10 years)
	Cure, K., Hobbs, J.-P. A., Langlois, T. J., Fairclough, D. V., Thillainath, E. C., & Harvey, E. S. (2018). Spatiotemporal patterns of abundance and ecological requirements of a labrid's juveniles reveal conditions for establishment success and range shift capacity. Journal of Experimental Marine Biology & Ecology, 500, 34-45.	2018	Western Australia	1 Fish	Sub-tropical	Visual surveys	Species Abundance	Time series (<5 years)
	Ling, S. D., Barrett, N. S., & Edgar, G. J. (2018). Facilitation of Australia’s southernmost reef-building coral by sea urchin herbivory. Coral Reefs, 37(4), 1053-1073.	2018	Tasmania	1 Coral	Sub-tropical	Visual surveys	Species Prescence and Abundance	Before/After surveys (<10 years)
	Ramos, J. E., Pecl, G. T., Moltschaniwskyj, N. A., Semmens, J. M., Souza, C. A., & Strugnell, J. M. (2018). Population genetic signatures of a climate change driven marine range extension. Scientific Reports, 8(1), 9558.	2018	South-East Australia	1 Invertebrate	Temperate	Genetics	Genetic Conectivity	N/A
	Shalders, T. C., Saunders, B. J., Bennett, S., Parker, J. R. C., & Harvey, E. S. (2018). Potential climate-mediated changes to the distribution and density of pomacentrid reef fishes in south-western Australia. Marine Ecology Progress Series, 604, 223-235.	2018	Western Australia	2 Fish	Tropical Sub-tropical Temperate	Visual surveys	Species Prescence/Absence and Abundance	Before/After surveys (<10 years)
	Stuart-Smith, J., Pecl, G., Pender, A., Tracey, S., Villanueva, C., & Smith-Vaniz, W. F. (2018). Southernmost records of two Seriola species in an Australian ocean-warming hotspot. Marine Biodiversity, 1-4.	2018	Tasmania	2 Fish	Temperate	Citizen-science	Species Presence	Opportunistic (>10 years)
	Parker, J. R. C., Saunders, B. J., Bennett, S., DiBattista, J. D., Shalders, T. C., & Harvey, E. S. (2019). Shifts in Labridae geographical distribution along a unique and dynamic coastline. Diversity and Distributions, 25(11), 1787-1799.	2019	Western Australia	10 Fish (25 species are refered to in MS but the species are not defined)	Sub-tropical Temperate	Visual surveys	Species Prescence and Abundance	Before/After surveys (<10 years)
	Smith, K. A., Dowling, C. E., & Brown, J. (2019). Simmered Then Boiled: Multi-Decadal Poleward Shift in Distribution by a Temperate Fish Accelerates During Marine Heatwave. Frontiers in Marine Science, 6(407).	2019	Western Australia	1 Fish	Sub-tropical	Fishery catch data	Species Abundance	Time series (>10 years)
	Caswell, B. A., Dissanayake, N. G., & Frid, C. L. J. (2020). Influence of climate-induced biogeographic range shifts on mudflat ecological functioning in the subtropics. Estuarine, Coastal and Shelf Science, 237, 106692.	2020	South-East Australia	9 Invertebrates	Tropical Temperate	Visual surveys	Species Presence	Single observation period (against historical distirbution)
Predicted Range Shifts Research
	Hobday AJ (2010) Ensemble analysis of the future distribution of large pelagic fishes off australia. Progress in Oceanography 86: 291-301.	2010	Eastern and Western Australia	16 Fish	Sub-tropical Temperate	Global Change Models	Centroid
	Jacups SP (2010) Warmer waters in the Northern Territory-Herald an earlier onset to the annual Chironex fleckeri stinger season. EcoHealth 7: 14-17.	2010	Northern Territory	1 Invertebrate 1 Algae	Tropical	Correlation between temperature and seasonal jelly stings	Phenology
	Cheung WWL, Meeuwig JJ, Feng M, Harvey E, Lam VWY, Langlois T, Slawinski D, Sun C, Pauly D (2012) Climate-change induced tropicalisation of marine communities in Western Australia. Marine and Freshwater Research 63: 415.	2012	Western Australia	7 Invertebrates 23 Fish	Tropical Sub-tropical Temperate	Dynamic Bioclimate Envelope Model	Centroid
	Dell JT, Wilcox C, Matear RJ, Chamberlain MA, Hobday AJ (2015) Potential impacts of climate change on the distribution of longline catches of yellowfin tuna (thunnus albacares) in the tasman sea. Deep Sea Research Part II: Topical Studies in Oceanography 113: 235-245.	2015	Tasman Sea	1 Fish (teleost)	Sub-tropical Temperate	Catch Distribution Model	Centroid
	Hill, N. J., Tobin, A. J., Reside, A. E., Pepperell, J. G., & Bridge, T. C. (2016). Dynamic habitat suitability modelling reveals rapid poleward distribution shift in a mobile apex predator. Global Change Biology, 22(3), 1086-1096.	2015	Eastern Australia	1 Fish (teleost)	Sub-tropical Temperate	Habitat Suitability models	Centroid
	Robinson LM, Hobday AJ, Possingham HP, Richardson AJ (2015) Trailing edges projected to move faster than leading edges for large pelagic fish habitats under climate change. Deep Sea Research Part II: Topical Studies in Oceanography 113: 225-234.	2015	Eastern Australia	9 Fish	Sub-tropical Temperate	Habitat Suitability models	Centroid
	Hyndes GA, Heck JKL, Vergés A, Harvey ES, Kendrick GA, Lavery PS, McMahon K, Orth RJ, Pearce A, Vanderklift M et al. (2016) Accelerating tropicalization and the transformation of temperate seagrass meadows. BioScience 66: 938-948.	2016	Western Australia	15 seagrass 1 Marine Mammal 1 Marine Reptile 4 Fish (teleost)	Sub-tropical Temperate	Probability of occurance models	Future Occurence
	Smith, S. M., Fox, R. J., Donelson, J. M., Head, M. L., & Booth, D. J. (2016). Predicting range-shift success potential for tropical marine fishes using external morphology. Biology Letters, 12(9).	2016	Eastern Australia	11 Fish (teleost)	Tropical	Morphological niche analysis	Probability of Establishing
	Champion C, Hobday AJ, Tracey SR, Pecl GT (2018) Rapid shifts in distribution and high‐latitude persistence of oceanographic habitat revealed using citizen science data from a climate change hotspot. Global Change Biology 24: 5440-5453.	2018	Eastern Australia	1 Fish (teleost)	Temperate	Species Distribution Models Citizen-science	Centroid
	Martínez, B., Radford, B., Thomsen, M. S., Connell, S. D., Carreño, F., Bradshaw, C. J., ... & Wernberg, T. (2018). Distribution models predict large contractions of habitat‐forming seaweeds in response to ocean warming. Diversity and Distributions, 24(10), 1350-1366.	2018	Southern Australia	13 Algae	Temperate	Habitat Suitability models	Area Loss
	Payne NL, Meyer CG, Smith JA, Houghton JDR, Barnett A, Holmes BJ, Nakamura I, Papastamatiou YP, Royer MA, Coffey DM, Anderson JM, Hutchinson MR, Sato K, Halsey LG (2018) Combining abundance and performance data reveals how temperature regulates coastal occurrences and activity of a roaming apex predator. Global Change Biology 24: 1884-1893.	2018	Eastern Australia	1 Fish (elasmobranch)	Tropical Sub-tropical	Generalized additive mixed models	Future Occurence
	Castro, L. C., Cetina‐Heredia, P., Roughan, M., Dworjanyn, S., Thibaut, L., Chamberlain, M. A., . . . Briski, E. (2020). Combined mechanistic modelling predicts changes in species distribution and increased co‐occurrence of a tropical urchin herbivore and a habitat‐forming temperate kelp. Diversity and Distributions, 26(9), 1211-1226.	2019	Eastern Australia Tasmania	1 Invertebrate 1 Algae	Sub-tropical Temperate	Habitat Suitability models	Future Occurence
	Champion C, Hobday AJ, Zhang X, Pecl GT, Tracey SR (2019) Changing windows of opportunity: past and future climate-driven shifts in temporal persistence of kingfish (Seriola lalandi) oceanographic habitat within south-eastern Australian bioregions. Marine and Freshwater Research 70: 33-42.	2019	Eastern Australia	1 Fish (teleost)	Temperate	Habitat Suitability models Temporal Persistence analysis	Centroid
	Laeseke, P., Martínez, B., Mansilla, A., & Bischof, K. (2019). Future range dynamics of the red alga Capreolia implexa in native and invaded regions: contrasting predictions from species distribution models versus physiological knowledge. Biological Invasions, 22(4), 1339-1352.	2019	Southern Australia	1 Algae	Temperate	Correlative species distribution modelling	Poleward Distributional Limit
	Birkmanis, C. A., Freer, J. J., Simmons, L. W., Partridge, J. C., & Sequeira, A. M. M. (2020). Future Distribution of Suitable Habitat for Pelagic Sharks in Australia Under Climate Change Models. Frontiers in Marine Science, 7(570).	2020	Australia-wide	7 Fish (elasmobranch)	Tropical Sub-tropical Temperate	Habitat Suitability models	Centroid
	Niella, Y., Smoothey, A. F., Peddemors, V., & Harcourt, R. (2020). Predicting changes in distribution of a large coastal shark in the face of the strengthening East Australian Current. Marine Ecology Progress Series, 642, 163-177.	2020	Eastern Australia	1 Fish (elasmobranch)	Sub-tropical	Generalized additive models	Future Occurence

## Sheet: Table S2- Observed Species 
Table S3: Table of Australian marine species that have been observed shifting their distirbution. (†) The baseline distribution range and contemporary range are only reported if redistribution rate was calculated here and only range edge of inerest. (*) 1980 is a conservative year as stated in Last et al. (2010).
Type of species	Phylum/Division	Class	Species	Citation	Location	Tropical/temperate/Sub-Tropical(SPP)	Type of shift (Range Contraction/ Range Extension)	Direction of shift (poleward or equatorward)	Rate of shift (km/ decade)	Metric measured	Source of data	Distribution baseline†	Contemporty Range†	Spatial Scale	Maximum temporal scale
Algae
	Rhodophyta
		Florideophyceae
			Amphiroa anceps	Wernberg et al., (2011a)	Eastern Australia	Temperate	Contraction	Poleward	30.43	Species Prescence	Historical- Australia's Virtual Herbarium			Dependant on herbarium collections	30-69 years
			Bornetia binderiana	Wernberg et al., (2011a)	South-western Australia	Temperate	Contraction	Poleward	8.242	Species Prescence	Historical- Australia's Virtual Herbarium			Dependant on herbarium collections	30-69 years
			Callophycus oppositifolius	Wernberg et al., (2011a)	South-western Australia	Temperate	Contraction	Poleward	9.51	Species Prescence	Historical- Australia's Virtual Herbarium			Dependant on herbarium collections	30-69 years
			Carpopeltis elata	Wernberg et al., (2011a)	South-western Australia	Temperate	Contraction	Poleward	51.35	Species Prescence	Historical- Australia's Virtual Herbarium			Dependant on herbarium collections	30-69 years
			Carpopeltis phyllophora	Wernberg et al., (2011a)	South-western Australia	Temperate	Contraction	Poleward	10.61	Species Prescence	Historical- Australia's Virtual Herbarium			Dependant on herbarium collections	30-69 years
			Ceramium puberulum	Wernberg et al., (2011a)	South-western Australia	Temperate	Extension	Equatorward	13.47	Species Prescence	Historical- Australia's Virtual Herbarium			Dependant on herbarium collections	30-69 years
			Champia parvula	Wernberg et al., (2011a)	Eastern Australia	Temperate	Contraction	Poleward	22.51	Species Prescence	Historical- Australia's Virtual Herbarium			Dependant on herbarium collections	30-69 years
			Cladurus elatus	Wernberg et al., (2011a)	South-western Australia	Temperate	No shift	(No shift at Equatorward-edge)	2.06	Species Prescence	Historical- Australia's Virtual Herbarium			Dependant on herbarium collections	30-69 years
			Claviclonium ovatum	Wernberg et al., (2011a)	South-western Australia	Temperate	No shift	(No shift at Equatorward-edge)	0	Species Prescence	Historical- Australia's Virtual Herbarium			Dependant on herbarium collections	30-69 years
			Craspedocarpus blepharicarpus	Wernberg et al., (2011a)	South-western Australia	Temperate	Contraction	Poleward	16.17	Species Prescence	Historical- Australia's Virtual Herbarium			Dependant on herbarium collections	30-69 years
			Dasyclonium incisum	Wernberg et al., (2011a)	South-western Australia	Temperate	Contraction	Poleward	10.78	Species Prescence	Historical- Australia's Virtual Herbarium			Dependant on herbarium collections	30-69 years
			Dicranema revolutum	Wernberg et al., (2011a)	South-western Australia	Temperate	Extension	Equatorward	6.66	Species Prescence	Historical- Australia's Virtual Herbarium			Dependant on herbarium collections	30-69 years
			Dictyomenia sonderi	Wernberg et al., (2011a)	South-western Australia	Temperate	Extension	Equatorward	6.34	Species Prescence	Historical- Australia's Virtual Herbarium			Dependant on herbarium collections	30-69 years
			Dictyomenia tridens	Wernberg et al., (2011a)	South-western Australia	Temperate	Contraction	Poleward	7.45	Species Prescence	Historical- Australia's Virtual Herbarium			Dependant on herbarium collections	30-69 years
			Erythroclonium muelleri	Wernberg et al., (2011a)	South-western Australia	Temperate	Contraction	Poleward	28.05	Species Prescence	Historical- Australia's Virtual Herbarium			Dependant on herbarium collections	30-69 years
			Euptilota articulata	Wernberg et al., (2011a)	South-western Australia	Temperate	Contraction	Poleward	15.37	Species Prescence	Historical- Australia's Virtual Herbarium			Dependant on herbarium collections	30-69 years
			Gigartina disticha	Wernberg et al., (2011a)	South-western Australia	Temperate	Contraction	Poleward	16.17	Species Prescence	Historical- Australia's Virtual Herbarium			Dependant on herbarium collections	30-69 years
			Gracilaria hermonii	Wernberg et al., (2011a)	Eastern Australia	Temperate	Contraction	Poleward	45.01	Species Prescence	Historical- Australia's Virtual Herbarium			Dependant on herbarium collections	30-69 years
			Griffithsia teges	Wernberg et al., (2011a)	South-western Australia	Temperate	Contraction	Poleward	49.29	Species Prescence	Historical- Australia's Virtual Herbarium			Dependant on herbarium collections	30-69 years
			Haliptilon roseum	Wernberg et al., (2011a)	Eastern Australia	Temperate	Contraction	Poleward	30.43	Species Prescence	Historical- Australia's Virtual Herbarium			Dependant on herbarium collections	30-69 years
			Heterodoxia denticulata	Wernberg et al., (2011a)	South-western Australia	Temperate	Contraction	Poleward	12.05	Species Prescence	Historical- Australia's Virtual Herbarium			Dependant on herbarium collections	30-69 years
			Hypnea ramentacea	Wernberg et al., (2011a)	South-western Australia	Temperate	Extension	Equatorward	6.66	Species Prescence	Historical- Australia's Virtual Herbarium			Dependant on herbarium collections	30-69 years
			Kuetzingia canaliculata	Wernberg et al., (2011a)	South-western Australia	Temperate	Contraction	Poleward	7.29	Species Prescence	Historical- Australia's Virtual Herbarium			Dependant on herbarium collections	30-69 years
			Laurencia elata	Wernberg et al., (2011a)	South-western Australia	Temperate	Contraction	Poleward	20.45	Species Prescence	Historical- Australia's Virtual Herbarium			Dependant on herbarium collections	30-69 years
			Martensia fragilis	Wernberg et al., (2011a)	Eastern Australia	Temperate	Extension	Equatorward	24.88	Species Prescence	Historical- Australia's Virtual Herbarium			Dependant on herbarium collections	30-69 years
			Metagoniolithon chara	Wernberg et al., (2011a)	South-western Australia	Temperate	Contraction	Poleward	10.78	Species Prescence	Historical- Australia's Virtual Herbarium			Dependant on herbarium collections	30-69 years
			Metagoniolithon stelliferum	Wernberg et al., (2011a)	South-western Australia	Temperate	Extension	Equatorward	6.5	Species Prescence	Historical- Australia's Virtual Herbarium			Dependant on herbarium collections	30-69 years
			Metamastophora flabellata	Wernberg et al., (2011a)	South-western Australia	Temperate	Extension	Equatorward	6.34	Species Prescence	Historical- Australia's Virtual Herbarium			Dependant on herbarium collections	30-69 years
			Nizymenia conferta	Wernberg et al., (2011a)	South-western Australia	Temperate	Extension	Equatorward	5.71	Species Prescence	Historical- Australia's Virtual Herbarium			Dependant on herbarium collections	30-69 years
			Osmundaria prolifera	Wernberg et al., (2011a)	South-western Australia	Temperate	No shift	(No shift at Equatorward-edge)	0.48	Species Prescence	Historical- Australia's Virtual Herbarium			Dependant on herbarium collections	30-69 years
			Plocamium preissianum	Wernberg et al., (2011a)	South-western Australia	Temperate	Contraction	Poleward	44.86	Species Prescence	Historical- Australia's Virtual Herbarium			Dependant on herbarium collections	30-69 years
			Pollexfenia lobata	Wernberg et al., (2011a)	South-western Australia	Temperate	Contraction	Poleward	7.77	Species Prescence	Historical- Australia's Virtual Herbarium			Dependant on herbarium collections	30-69 years
			Pterocladia lucida	Wernberg et al., (2011a)	South-western Australia	Temperate	Contraction	Poleward	18.54	Species Prescence	Historical- Australia's Virtual Herbarium			Dependant on herbarium collections	30-69 years
			Thuretia quercifolia	Wernberg et al., (2011a)	South-western Australia	Temperate	Contraction	Poleward	21.4	Species Prescence	Historical- Australia's Virtual Herbarium			Dependant on herbarium collections	30-69 years
			Vidalia spiralis	Wernberg et al., (2011a)	South-western Australia	Temperate	No shift	(No shift at Equatorward-edge)	0.79	Species Prescence	Historical- Australia's Virtual Herbarium			Dependant on herbarium collections	30-69 years
	Chlorophyta
		Ulvophyceae
			Caulerpa flexilis	Wernberg et al., (2011a)	South-western Australia	Temperate	Contraction	Poleward	25.52	Species Prescence	Historical- Australia's Virtual Herbarium			Dependant on herbarium collections	30-69 years
			Caulerpa sedoides	Wernberg et al., (2011a)	South-western Australia	Temperate	Extension	Equatorward	40.1	Species Prescence	Historical- Australia's Virtual Herbarium			Dependant on herbarium collections	30-69 years
			Caulerpa obscura	Wernberg et al., (2011a)	South-western Australia	Temperate	Contraction	Poleward	5.072	Species Prescence	Historical- Australia's Virtual Herbarium			Dependant on herbarium collections	30-69 years
			Caulerpa scalpelliformis	Stuart-Smith et al., (2009)	Tasmania	Temperate	Extension	Poleward	177.52	Species Prescence	Surveys- Before (1994) / After (2006)			Tasmania	12 years
			Caulerpa simpliciuscula	Wernberg et al., (2011a)	South-western Australia	Temperate	Extension	Equatorward	4.91	Species Prescence	Historical- Australia's Virtual Herbarium			Dependant on herbarium collections	30-69 years
			Codium dimorphum	Stuart-Smith et al., (2009)	Tasmania	Temperate	Extension	Poleward	73.97	Species Prescence	Surveys- Before (1994) / After (2006)			Tasmania	12 years
	Ochrophyta
		Phaeophyceae
			Caulocystis uvifera	Wernberg et al., (2011a)	South-western Australia	Temperate	Extension	Equatorward	11.57	Species Prescence	Historical- Australia's Virtual Herbarium			Dependant on herbarium collections	30-69 years
			Cystophora brownii	Wernberg et al., (2011a)	South-western Australia	Temperate	Contraction	Poleward	75.6	Species Prescence	Historical- Australia's Virtual Herbarium			Dependant on herbarium collections	30-69 years
			Dictyopteris acrostichoides	Wernberg et al., (2011a)	Eastern Australia	Temperate	Contraction	Poleward	22.19	Species Prescence	Historical- Australia's Virtual Herbarium			Dependant on herbarium collections	30-69 years
			Dictyopteris muelleri	Wernberg et al., (2011a)	South-western Australia	Temperate	No shift	(No shift at Equatorward-edge)	1.11	Species Prescence	Historical- Australia's Virtual Herbarium			Dependant on herbarium collections	30-69 years
			Dictyota fastigiata	Wernberg et al., (2011a)	South-western Australia	Temperate	No shift	(No shift at Equatorward-edge)	0.79	Species Prescence	Historical- Australia's Virtual Herbarium			Dependant on herbarium collections	30-69 years
			Dilophus marginatus	Wernberg et al., (2011a)	Eastern Australia	Temperate	Contraction	Poleward	30.91	Species Prescence	Historical- Australia's Virtual Herbarium			Dependant on herbarium collections	30-69 years
			Durvillaea potatorum	Wernberg et al., (2011b)	Tasmania	Temperate	Extension and Contraction	Poleward	Unable to determine	Species Prescence	Literature and Historical - Herbarium records in Millar, 2007
			Ecklonia radiata	Wernberg et al., (2012)a Wernberg et al., (2016)b	Eastern Australia	Temperate	Extension and Contraction	Poleward	Unable to determineab	Abundanceab	Surveys- time series (2006-2011)a Surveys- time series (2000-2015)b				6 yearsa 15 yearsb
			Glossophora nigricans	Wernberg et al., (2011a)	South-western Australia	Temperate	Extension	Equatorward	13.79	Species Prescence	Historical- Australia's Virtual Herbarium			Dependant on herbarium collections	30-69 years
			Macrocystis pyrifera	Johnson et al., (2011)	Tasmania	Temperate	Contraction	Poleward	Unable to determine	Abundance	Surveys- time series			Tasmania	61 years
			Myriodesma quercifolium	Wernberg et al., (2011a)	South-western Australia	Temperate	No shift	(No shift at Equatorward-edge)	0.16	Species Prescence	Historical- Australia's Virtual Herbarium			Dependant on herbarium collections	30-69 years
			Pachydictyon paniculatum	Wernberg et al., (2011a)	South-western Australia	Temperate	Extension	Equatorward	5.07	Species Prescence	Historical- Australia's Virtual Herbarium			Dependant on herbarium collections	30-69 years
			Phyllospora comosa	Wernberg et al., (2011b)	Eastern Australia	Temperate	Extension and Contraction	Poleward	Unable to determine	Prescence	Literature and Historical - Herbarium records in Millar, 2007
			Platythalia angustifolia	Wernberg et al., (2011a)	South-western Australia	Temperate	No shift	(No shift at Equatorward-edge)	0.32	Species Prescence	Historical- Australia's Virtual Herbarium			Dependant on herbarium collections	30-69 years
			Sargassum sonderi	Stuart-Smith et al., (2009)	Tasmania	Temperate	Extension	Poleward	103.55	Species Prescence	Surveys- Before (1994) / After (2006)				12 years
			Sargassum varians	Stuart-Smith et al., (2009)	Tasmania	Temperate	Extension	Poleward	147.93	Prescence	Surveys- Before (1994) / After (2006)				12 years
			Scaberia agardhii	Wernberg et al., (2011a)	South-western Australia	Temperate	Extension	Equatorward	5.86	Species Prescence	Historical- Australia's Virtual Herbarium			Dependant on herbarium collections	30-69 years
			Scytothalia dorycarpa	Wernberg et al., (2011a)	South-western Australia	Temperate	Contraction	Poleward	25.36	Species Prescence	Historical- Australia's Virtual Herbarium			Dependant on herbarium collections	30-69 years
			Zonaria turneriana	Wernberg et al., (2011a)	South-western Australia	Temperate	Extension	Equatorward	25.043	Species Prescence	Historical- Australia's Virtual Herbarium			Dependant on herbarium collections	30-69 years
Invertebrates
	Annelida
		Polychaeta
			Myrianida australiensis	Caswell et al., (2020)	Eastern Australia	Temperate	Extension	Equatorward	623	Species Prescence	Contemporary surveys (2016); Historical distribution (Atlas of Living Australia, 2018 and Ocean Biogeographic Information System, 2018)			Sampling (24 sites across 0.96° (106.56 km) in SE Queeensland) Historical distribution (Australia-wide)	6 years
			Galeolaria caespitosa	Pitt et al., (2010)a Poloczanska et al., (2011)b	Tasmaniaa Eastern Australiab	Temperate	Extensionab	Polewarda Equatorwardb	4.00 (poleward extension)a 5.63 (equatorward extension)b	Prescence/absenceab	Historical surveys (1950s) and Contemporary surveys (2007-08)a Historical surveys (via pub. Literature [1948, 1956]); Contemporary surveys (2007-08)b			Tasmaniaa Eastern Australiab	50 yearsa 80 yearsb
	Arthropoda
		Malacostraca
			Clorida depressa	Caswell et al., (2020)	Eastern Australia	Tropical	Extension	Poleward	3	Species Prescence	Historical distribution (Atlas of Living Australia, 2018 and Ocean Biogeographic Information System, 2018); Contemporary benthic surveys			Sampling (24 sites across 0.96° (106.56 km) in SE Queeensland) Historical distribution (Australia-wide)	19 Years
			Jasus edwardsii	Johnson et al., (2011)	Tasmania	Temperate	Contraction	Poleward	Unable to determine	Abundance	Surveys- time series			Tasmania	13 years
			Metapenaeus endeavouri	Caswell et al., (2020)	Eastern Australia	Tropical	Extension	Poleward	16	Species Prescence	Historical distribution (Atlas of Living Australia, 2018 and Ocean Biogeographic Information System, 2018); Contemporary benthic surveys			Sampling (24 sites across 0.96° (106.56 km) in SE Queeensland) Historical distribution (Australia-wide)	56 years
			Sagmariasus verreauxi	Robinson et al., (2015)	Tasmania	Temperate	Extension	Poleward	Unable to determine	Prescence/abscence and shift confidence	Surveys- time series (2009-2013), Citizen science, Fishery data			Tasmania and Eastern Austrialia-wide	3 years
			Scylla serrata	Gopurenko et al. 2003	South-western Australia	Tropical	Extension	Poleward	Unable to determine	Genetic conectivity	Genetic sampling			Western Australia
			Uca longidigita	Caswell et al., (2020)	Eastern Australia	Tropical	Extension	Poleward	5	Species Prescence	Historical distribution (Atlas of Living Australia, 2018 and Ocean Biogeographic Information System, 2018); Contemporary benthic surveys			Sampling (24 sites across 0.96° (106.56 km) in SE Queeensland) Historical distribution (Australia-wide)	55 years
			Victoriopisa australiensis	Caswell et al., (2020)	Eastern Australia	Temperate	Extension	Equatorward	86	Species Prescence	Historical distribution (Atlas of Living Australia, 2018 and Ocean Biogeographic Information System, 2018); Contemporary benthic surveys			Sampling (24 sites across 0.96° (106.56 km) in SE Queeensland) Historical distribution (Australia-wide)	10 years
	Arthropoda
		Maxillopoda
			Acartia danae	Johnson et al., (2011)	Tasmania	Temperate	Extension	Poleward	Unable to determine	Abundance	Time-series sampling at Maria Island, Tasmania			Tasmania	9 years
			Austromegabalanus nigrescens	Pitt et al., (2010)a Poloczanska et al., (2011)b	Tasmaniaa Eastern Australiab	Temperate	Extensiona Contractionb	Polewardab	50.00 (poleward extension)a 6.50 (poleward contraction)b	Prescence/absenceab	Historical surveys (1950s) and Contemporary surveys (2007-08)a Historical surveys (via pub. Literature [1948, 1956]); Contemporary surveys (2007-08)b			Tasmaniaa Eastern Australiab	50 yearsa 80 yearsb
			Calanus australis	Johnson et al., (2011)	Tasmania	Temperate	Contraction	Poleward	Unable to determine	Abundance	Time-series sampling at Maria Island, Tasmania			Tasmania	9 years
			Catomerus polymerus	Pitt et al., (2010)a Poloczanska et al., (2011)b	Tasmania	Temperate	Extension	Poleward	4.00 (poleward extension)a 18.13 (poleward contraction)b	Prescence/absenceab	Historical surveys (1950s) and Contemporary surveys (2007-08)a Historical surveys (via pub. Literature [1948, 1956]); Contemporary surveys (2007-08)b			Tasmaniaa Eastern Australiab	50 yearsa 80 yearsb
			Centropages australiensis	Johnson et al., (2011)	Tasmania	Temperate	Contraction	Poleward	Unable to determine	Abundance	Time-series sampling at Maria Island, Tasmania			Tasmania	9 years
			Chamaesipho tasmanica	Pitt et al., (2010)a Poloczanska et al., (2011)b	Tasmaniaa Eastern Australiab	Temperate	No shifta Contractionb	(No shift at Poleward-edge)a Polewardb	0.00 (poleward range edge)a 79.25 (poleward contraction)b	Prescence/absenceab	Historical surveys (1950s) and Contemporary surveys (2007-08)a Historical surveys (via pub. Literature [1948, 1956]); Contemporary surveys (2007-08)b			Tasmaniaa Eastern Australiab	50 yearsa 80 yearsb
			Chamaesipho tasmanica	Poloczanska et al., (2011)	Eastern Australia	Temperate	Contraction	Poleward	79.25	Prescence/absence	Historical surveys (via pub. Literature [1948, 1956]); Contemporary surveys (2007-08)			Eastern Australia	80 years
			Chthamalus antennatus	Pitt et al., (2010)a Poloczanska et al., (2011)b	Tasmaniaa Eastern Australiab	Temperate	Extensiona No changeb	Polewarda No change (Equatorward-edge)b	4.00 (poleward extension)a 0.00 (equatorward range edge)b	Prescence/absenceab	Historical surveys (1950s) and Contemporary surveys (2007-08)a Historical surveys (via pub. Literature [1948, 1956]); Contemporary surveys (2007-08)b			Tasmaniaa Eastern Australiab	50 yearsa 80 yearsb
			Chthamalus malayensis	Poloczanska et al., (2011)	Eastern Australia	Tropical	Extension	Poleward	85.5	Prescence/absence	Historical surveys (via pub. Literature [1948, 1956]); Contemporary surveys (2007-08)			Eastern Australia	80 years
			Chthamalus withersii	Poloczanska et al., (2011)	Eastern Australia	Tropical	Extension	Poleward	88.75	Prescence/absence	Historical surveys (via pub. Literature [1948, 1956]); Contemporary surveys (2007-08)			Eastern Australia	80 years
			Clausocalanus laticeps	Johnson et al., (2011)	Tasmania	Temperate	Contraction	Poleward	Unable to determine	Abundance	Time-series sampling at Maria Island, Tasmania			Tasmania	9 years
			Corycaeus spp.	Johnson et al., (2011)	Tasmania	Temperate	Extension	Poleward	Unable to determine	Abundance	Time-series sampling at Maria Island, Tasmania			Tasmania	9 years
			Neocalanus tonsus	Johnson et al., (2011)	Tasmania	Temperate	Contraction	Poleward	Unable to determine	Abundance	Time-series sampling at Maria Island, Tasmania			Tasmania	9 years
			Pleuromamma gracilis	Johnson et al., (2011)	Tasmania	Temperate	Extension	Poleward	Unable to determine	Abundance	Time-series sampling at Maria Island, Tasmania			Tasmania	9 years
			Pleuromamma quadrungluata	Johnson et al., (2011)	Tasmania	Temperate	Extension	Poleward	Unable to determine	Abundance	Time-series sampling at Maria Island, Tasmania			Tasmania	9 years
			Sapphirina spp.	Johnson et al., (2011)	Tasmania	Temperate	Extension	Poleward	Unable to determine	Abundance	Time-series sampling at Maria Island, Tasmania			Tasmania	9 years
			Subeucalanus crassus	Johnson et al., (2011)	Tasmania	Temperate	Extension	Poleward	Unable to determine	Abundance	Time-series sampling at Maria Island, Tasmania			Tasmania	9 years
			Tempora turbinata	Johnson et al., (2011)	Tasmania	Temperate	Extension	Poleward	Unable to determine	Abundance	Time-series sampling at Maria Island, Tasmania			Tasmania	9 years
			Tesseropora rosea	Poloczanska et al., (2011)	Eastern Australia	Temperate	Contraction	Poleward	Unable to determine	Prescence/absence	Historical surveys (via pub. Literature [1948, 1956]); Contemporary surveys (2007-08)			Eastern Australia	80 years
			Tetraclitella purpurascens	Pitt et al., (2010)a Poloczanska et al., (2011)b	Tasmaniaa Eastern Australiab	Temperate	Extensiona Contractionb	Poleward	14.0a 15.38b	Prescence/absence	Historical surveys (1950s) and Contemporary surveys (2007-08)a Historical surveys (via pub. Literature [1948, 1956]); Contemporary surveys (2007-08)b			Tasmaniaa Eastern Australiab	50 yearsa 80 yearsb
	Cnidaria
		Anthozoa
			Acropora gemmifera	Baird et al., (2012)	Eastern Australia	Tropical	Extension	Poleward	Unable to determine	Prescence/absence	Surveys (2011 against historical surveys 1994)			Restricted (Solomon Islands)	36 years
			Acropora intermedia	Baird et al., (2012)	Eastern Australia	Tropical	Extension	Poleward	Unable to determine	Prescence/absence	Surveys (2011 against historical surveys 1994)			Restricted (Solomon Islands)	36 years
			Acropora microclados	Baird et al., (2012)	Eastern Australia	Tropical	Extension	Poleward	Unable to determine	Prescence/absence	Surveys (2011 against historical surveys 1994)			Restricted (Solomon Islands)	36 years
			Acropora monticulosa	Baird et al., (2012)	Eastern Australia	Tropical	Extension	Poleward	Unable to determine	Prescence/absence	Surveys (2011 against historical surveys 1994)			Restricted (Solomon Islands)	36 years
			Actinia tenebrosa	Poloczanska et al., (2011)	Tasmania	Temperate	No shift	(No shift at Equatorward-edge)	0	Prescence/absence	Historical surveys (via pub. Literature [1948, 1956]); Contemporary surveys (2007-08)			Eastern Australia	80 years
			Aulactinia (Cnidopus) verater	Poloczanska et al., (2011)	Eastern Australia	Temperate	Contraction	Poleward	21.25	Prescence/absence	Historical surveys (via pub. Literature [1948, 1956]); Contemporary surveys (2007-08)			Eastern Australia	80 years
			Entacmaea quadricolor	Malcom & Scott, (2017)	Eastern Australia	Tropical	Extension	Poleward	41	Prescence	Surveys - Before (1993) / After (2013)			21 sites along 0.94° (103.47km) in Eastern Australia	20 years
			Plesiastrea versipora	Tuckett et al., (2017)a Ling et al. (2018)b	South-western Australiaa Tasmaniab	Tropical	Extension	Poleward	Unable to determineab	Prescence, abundance, and sizea	Surveys- Before (2006) / After (2013)a Surveys- time series (2004-2013)b			17 sites along 1.29° (139.7 km) in Western Australiaa 302 sites across Tasmaniab	7 yearsa 9 yearsb
	Echinodermata
		Asteroidea
			Asterodiscides truncatus	Robinson et al., (2015)	Tasmania	Temperate	Extension	Poleward	Unable to determine	Prescence and shift confidence	Surveys- time series (2009-2013), Citizen science, Fishery data			Tasmania and Eastern Austrialia-wide	3 years
			Echinaster arcystatus	Stuart-Smith et al., (2009)	Tasmania	Temperate	Extension	Poleward	88.76	Prescence	Surveys- Before (1994) / After (2006)				12 years
			Patiriella exigua	Pitt et al., (2010)a Poloczanska et al., (2011)b	Tasmaniaa Eastern Australiab	Temperate	Extension and Contractiona Contractionb	Polewardab	25.00 (poleward extension) 6.00 (poleward contraction)	Prescence/absenceab	Historical surveys (1950s) and Contemporary surveys (2007-08)a Historical surveys (via pub. Literature [1948, 1956]); Contemporary surveys (2007-08)b			Tasmaniaa Eastern Australiab	50 yearsa 80 yearsb
			Patiriella calcar	Pitt et al., (2010)a Poloczanska et al., (2011)b	Tasmaniaa Eastern Australiab	Temperate	Extensiona Contractionb	Poleward and Equatorwarda Polewardb	47.00 (poleward extension) 21.00 (equatorward extension)	Prescence/absenceab	Historical surveys (1950s) and Contemporary surveys (2007-08)a Historical surveys (via pub. Literature [1948, 1956]); Contemporary surveys (2007-08)b			Tasmaniaa Eastern Australiab	50 yearsa 80 yearsb
			Phyllacanthus irregularis	Smale et al., (2017)	South-western Australia	Temperate	Contraction	Poleward	Unable to determine	Prescence and abundance	Surveys- Before (1999-2006) / After (2013-2016)			4 sites across 800 km (>6.0°) in Western Australia	16 years
			Centrostephanus rodgersii	Ling, (2008) Ridgway and Hobday, (2009) Johnson et al., (2011)	Tasmania	Temperate	Extension	Poleward	160	Species Prescence	Surveys- time series			Tasmania	40 years
			Centrostephanus tenispinus	Smale et al., (2017)	South-western Australia	Tropical	Extension	Poleward	110	Prescence and abundance	Surveys- Before (1999-2006) / After (2013-2016)			4 sites across 800 km (>6.0°) in Western Australia	16 years
	Mollusca
		Bivalvia
			Laternula anatina	Caswell et al., (2020)	Eastern Australia	Tropical	Extension	Poleward	227	Species Prescence	Historical distribution (Atlas of Living Australia, 2018 and Ocean Biogeographic Information System, 2018); Contemporary benthic surveys			Sampling (24 sites across 0.96° (106.56 km) in SE Queeensland) Historical distribution (Australia-wide)	21 years
			Mactra maculata	Caswell et al., (2020)	Eastern Australia	Tropical	Extension	Poleward	9	Species Prescence	Historical distribution (Atlas of Living Australia, 2018 and Ocean Biogeographic Information System, 2018); Contemporary benthic surveys			Sampling (24 sites across 0.96° (106.56 km) in SE Queeensland) Historical distribution (Australia-wide)	68 years
			Marcia hiantina	Caswell et al., (2020)	Eastern Australia	Tropical	Extension	Poleward	16	Species Prescence	Historical distribution (Atlas of Living Australia, 2018 and Ocean Biogeographic Information System, 2018); Contemporary benthic surveys			Sampling (24 sites across 0.96° (106.56 km) in SE Queeensland) Historical distribution (Australia-wide)	35 years
			Mytilus edulis	Pitt et al., (2010)	Tasmania	Temperate	Extension	Poleward	18	Prescence/absence	Historical surveys (1950s) and Contemporary surveys (2007-08) across Tasmania			Tasmania	50 years
			Xenostrobus pulex	Pitt et al., (2010)	Tasmania	Temperate	Extension and Contraction	Poleward	18.00 (poleward extension) 6.00 (poleward contraction)	Prescence/absence	Historical surveys (1950s) and Contemporary surveys (2007-08) across Tasmania			Tasmania	50 years
			Brachidontes rostratus	Pitt et al., (2010)	Tasmania	Temperate	No shift	(No shift at Poleward-edge)	0	Prescence/absence	Historical surveys (1950s) and Contemporary surveys (2007-08) across Tasmania			Tasmania	50 years
		Cephalopoda
			Octopus tentricus	Robinson et al., (2015)a Ramos et al., (2018)b	Eastern Australia	Temperate	Extension	Poleward	Unable to determineab	Prescence and shift confidencea Population connectivityb	Surveys- time series (2009-2013), Citizen science, Fishery dataa Geneticsb			Tasmania and Eastern Austrialia-wideab	3 yearsa N/Ab
		Gastropoda
			Austrocochlea constricta	Pitt et al., (2010)	Tasmania	Temperate	Extension and Contraction	Poleward	52.00 (poleward extension) 26.00 (poleward contraction)	Prescence/absence	Historical surveys (1950s) and Contemporary surveys (2007-08) across Tasmania			Tasmania	50 years
			Austrococlea concamerata	Pitt et al., (2010)	Tasmania	Temperate	No shift	(No shift at Poleward-edge)	0	Prescence/absence	Historical surveys (1950s) and Contemporary surveys (2007-08) across Tasmania			Tasmania	50 years
			Austrolittorina unifasciata	Poloczanska et al., (2011)	Eastern Australia	Temperate	No shift	(No shift at Equatorward-edge)	0	Prescence/absence	Historical surveys (via pub. Literature [1948, 1956]); Contemporary surveys (2007-08)			Eastern Australia	80 years
			Bembicium nanum	Pitt et al., (2010)	Tasmania	Temperate	Extension	Poleward	25	Prescence/absence	Historical surveys (1950s) and Contemporary surveys (2007-08) across Tasmania			Tasmania	50 years
			Callana solida	Pitt et al., (2010)	Tasmania	Temperate	No shift	(No shift at Poleward-edge)	0	Prescence/absence	Historical surveys (1950s) and Contemporary surveys (2007-08) across Tasmania			Tasmania	50 years
			Cellana conciliata	Poloczanska et al., (2011)	Eastern Australia	Tropical	Contraction	Equatorward	28.13	Prescence/absence	Historical surveys (via pub. Literature [1948, 1956]); Contemporary surveys (2007-08)			Eastern Australia	80 years
			Cellana tramoserica	Poloczanska et al., (2011)	Eastern Australia	Temperate	Extension	Equatorward	48.88	Prescence/absence	Historical surveys (via pub. Literature [1948, 1956]); Contemporary surveys (2007-08)			Eastern Australia	80 years
			Cominella lineolata	Pitt et al., (2010)	Tasmania	Temperate	Extension	Poleward	47	Prescence/absence	Historical surveys (1950s) and Contemporary surveys (2007-08) across Tasmania			Tasmania	50 years
			Dicathias orbita	Pitt et al., (2010)	Tasmania	Temperate	Extension	Poleward	24	Prescence/absence	Historical surveys (1950s) and Contemporary surveys (2007-08) across Tasmania			Tasmania	50 years
			Haminoea fusca	Caswell et al., (2020)	Eastern Australia	Tropical	Extension	Poleward	68	Species Prescence	Historical distribution (Atlas of Living Australia, 2018 and Ocean Biogeographic Information System, 2018); Contemporary benthic surveys			Sampling (24 sites across 0.96° (106.56 km) in SE Queeensland) Historical distribution (Australia-wide)	47 Years
			Lepsiella vinosa	Pitt et al., (2010)	Tasmania	Temperate	No shift	(No shift at Poleward-edge)	0	Prescence/absence	Historical surveys (1950s) and Contemporary surveys (2007-08) across Tasmania			Tasmania	50 years
			Littoraria undulata	Poloczanska et al., (2011)	Eastern Australia	Tropical	Contraction	Equatorward	12	Prescence/absence	Historical surveys (via pub. Literature [1948, 1956]); Contemporary surveys (2007-08)			Eastern Australia	80 years
			Lunella troquata	Smale et al., (2017)	South-western Australia	Temperate	Contraction	Poleward	Unable to determine	Prescence and abundance	Surveys- Before (1999-2006) / After (2013-2016)			4 sites across 800 km (>6.0°) in Western Australia	16 years
			Monodonta labio	Poloczanska et al., (2011)	Eastern Australia	Tropical	No shift	(No shift at Poleward-edge)	0	Prescence/absence	Historical surveys (via pub. Literature [1948, 1956]); Contemporary surveys (2007-08)			Eastern Australia	80 years
			Nerita albicilla	Poloczanska et al., (2011)	Eastern Australia	Tropical	No shift	(No shift at Poleward-edge)	0	Prescence/absence	Historical surveys (via pub. Literature [1948, 1956]); Contemporary surveys (2007-08)			Eastern Australia	80 years
			Nerita chamaeleon	Poloczanska et al., (2011)	Eastern Australia	Tropical	Extension	Poleward	10.63	Prescence/absence	Historical surveys (via pub. Literature [1948, 1956]); Contemporary surveys (2007-08)			Eastern Australia	80 years
			Nerita costata	Poloczanska et al., (2011)	Eastern Australia	Tropical	Extension	Poleward	63.13	Prescence/absence	Historical surveys (via pub. Literature [1948, 1956]); Contemporary surveys (2007-08)			Eastern Australia	80 years
			Nerita melanotragus	Poloczanska et al., (2011)	Eastern Australia	Temperate	No shift	(No shift at Poleward-edge)	0	Prescence/absence	Historical surveys (via pub. Literature [1948, 1956]); Contemporary surveys (2007-08)			Eastern Australia	80 years
			Nerita sp.	Pitt et al., (2010)	Tasmania	Temperate	Extension	Poleward	25	Prescence/absence	Historical surveys (1950s) and Contemporary surveys (2007-08) across Tasmania			Tasmania	50 years
			Nodilittorina praetermissa	Pitt et al., (2010)	Tasmania	Temperate	No shift	(No shift at Poleward-edge)	0	Prescence/absence	Historical surveys (1950s) and Contemporary surveys (2007-08) across Tasmania			Tasmania	50 years
			Nodolittorina unifasciata	Pitt et al., (2010)	Tasmania	Temperate	Extension	Poleward	4	Prescence/absence	Historical surveys (1950s) and Contemporary surveys (2007-08) across Tasmania			Tasmania	50 years
			Notoacmea mayi	Pitt et al., (2010)	Tasmania	Temperate	Contraction	Poleward and Equatorward	4.00 (equatorward contraction) 46.00 (poleward contraction)	Prescence/absence	Historical surveys (1950s) and Contemporary surveys (2007-08) across Tasmania			Tasmania	50 years
			Notoacmea petterdi	Pitt et al., (2010)a Poloczanska et al., (2011)b	Tasmaniaa Eastern Australiab	Temperate	Extensionab	Polewarda Equatorwardb	18.00 (poleward extension)a 28.13 (equatorward extension)b	Prescence/absenceab	Historical surveys (1950s) and Contemporary surveys (2007-08)a Historical surveys (via pub. Literature [1948, 1956]); Contemporary surveys (2007-08)b			Tasmaniaa Eastern Australiab	50 yearsa 80 yearsb
			Patella peronii	Pitt et al., (2010)	Tasmania	Temperate	No shift	(No shift at Poleward-edge)	0	Prescence/absence	Historical surveys (1950s) and Contemporary surveys (2007-08) across Tasmania			Tasmania	50 years
			Patelloida alticostata	Pitt et al., (2010)	Tasmania	Temperate	No shift	(No shift at Poleward-edge)	0	Prescence/absence	Historical surveys (1950s) and Contemporary surveys (2007-08) across Tasmania			Tasmania	50 years
			Patelloida cryptalirata	Poloczanska et al., (2011)	Eastern Australia	Tropical	Extension	Poleward	16.38	Prescence/absence	Historical surveys (via pub. Literature [1948, 1956]); Contemporary surveys (2007-08)			Eastern Australia	80 years
			Patelloida latistrigata	Pitt et al., (2010)a Poloczanska et al., (2011)b	Tasmaniaa Eastern Australiab	Temperate	No shifta Contractionb	(No shift at Poleward-edge)a Equatorwardb	0.00 (poleward range edge)a 46.38 (equatorward contraction)b	Prescence/absenceab	Historical surveys (1950s) and Contemporary surveys (2007-08)a Historical surveys (via pub. Literature [1948, 1956]); Contemporary surveys (2007-08)b			Tasmaniaa Eastern Australiab	50 yearsa 80 yearsb
			Patelloida saccharina stella	Poloczanska et al., (2011)	Eastern Australia	Tropical	Extension	Poleward	22.38	Prescence/absence	Historical surveys (via pub. Literature [1948, 1956]); Contemporary surveys (2007-08)			Eastern Australia	80 years
			Penion mandarinus	Stuart-Smith et al., (2009)	Tasmania	Temperate	Contraction	Equatorward	66.87	Prescence (at distributional limits)	Surveys- Before (1994) / After (2006)				12 years
			Planaxis sulcatus	Poloczanska et al., (2011)	Eastern Australia	Cosmopolitan	No shift	(No shift at Poleward-edge)	0	Prescence/absence	Historical surveys (via pub. Literature [1948, 1956]); Contemporary surveys (2007-08)			Eastern Australia	80 years
			Scutus antipodes	Poloczanska et al., (2011)	Eastern Australia	Temperate	Contraction	Poleward	42	Prescence/absence	Historical surveys (via pub. Literature [1948, 1956]); Contemporary surveys (2007-08)			Eastern Australia	80 years
			Siphonaria diemensis	Pitt et al., (2010)	Tasmania	Temperate	No shift	(No shift at Poleward-edge)	0	Prescence/absence	Historical surveys (1950s) and Contemporary surveys (2007-08) across Tasmania			Tasmania	50 years
			Siphonaria funiculata	Poloczanska et al., (2011)	Eastern Australia	Temperate	Extension	Equatorward	6	Prescence/absence	Historical surveys (via pub. Literature [1948, 1956]); Contemporary surveys (2007-08)			Eastern Australia	80 years
			Siphonaria tasmanica	Pitt et al., (2010)	Tasmania	Temperate	No shift	(No shift at Poleward-edge)	0	Prescence/absence	Historical surveys (1950s) and Contemporary surveys (2007-08) across Tasmania			Tasmania	50 years
			Turbo (Lunella) cinereus	Poloczanska et al., (2011)	Eastern Australia	Tropical	Contraction	Equatorward	7.5	Prescence/absence	Historical surveys (via pub. Literature [1948, 1956]); Contemporary surveys (2007-08)			Eastern Australia	80 years
Vertebrates
	Chordata
		Ascidiacea
			Pyura praeputialis	Poloczanska et al., (2011)	Eastern Australia	Temperate	No shift	(No shift at Equatorward-edge)	0	Prescence/absence	Historical surveys (via pub. Literature [1948, 1956]); Contemporary surveys (2007-08)			Eastern Australia	80 years
		Actinopterygii
			Abudefduf bengalensis	Figuera & Booth, (2010)	Eastern Australia	Tropical	Extension	Poleward	Unable to determine	Prescence and abundance	Surveys- time series (2003-2008) [weekly or annually- dependant on location]			6 locations across 770km (7°) in temperate Australia	5 years (max)
			Abudefduf sexfasciatus	Pearce et al., (2016)	South-western Australia	Tropical	Extension	Poleward	Unable to determine	Prescence and abundance	Surveys- time series (1995-2015)			One site in Western Australia	18 years
			Abudefduf vaigiensis	Figuera & Booth, (2010)a Pearce et al., (2016)b	Eastern Australiaa South-western Australiab	Tropical	Extensionab	Polewardab	Unable to determineab	Prescence and abundanceab	Surveys- time series (2003-2008) [weekly or annually- dependant on location]a Surveys- time series (1995-2015)b			6 locations across 770km (7°) in temperate Australiaa One site in Western Australiab	5 years (max)a 18 yearsb
			Abudefduf whitleyi	Figuera & Booth, (2010)	Eastern Australia	Tropical	Extension	Poleward	Unable to determine	Prescence and abundance	Surveys- time series (2003-2008) [weekly or annually- dependant on location]			6 locations across 770km (7°) in temperate Australia	5 years (max)
			Acanthistius ocellatus	Robinson et al., (2015)	Tasmania	Temperate	Extension	Poleward	Unable to determine	Prescence and shift confidence	Surveys- time series (2009-2013), Citizen science, Fishery data			Tasmania and Eastern Austrialia-wide	3 years
			Achoerodus gouldii	Parker et al., (2019)	South-western Australia	Temperate	Contraction	Poleward	Unable to determine	Prescence and abundance	Surveys- Before (2006) / After (2015)			112 locations across 2000km of South-Western Australia	9 years
			Achoerodus viridis	Last et al., (2010) Robinson et al., (2015)	Tasmania	Temperate	Extension	Poleward	13.75-91.81ab	Prescence/absencea Prescence and shift confidenceb	Surveys- Before (1980) / After (2009), Citizen science, Fishery dataab Surveys- time series (2009-2013), Citizen science, Fishery datac	1980*: Wilsons Promentory(-39.15°)a	2007 Kent Group (-39.5°)ab	Tasmania and Eastern Austrialia-wideab	29 yearsa 3 yearsb
			Amphiprion latezonatus	Malcom & Scott, (2017)	Eastern Australia	Tropical	Extension	Poleward	41	Prescence and abundance	Surveys - Before(1993) / After (2013)			21 sites along 0.94° (103.47km) in Eastern Australia	20 years
			Anampses melanurus	Parker et al., (2019)	South-western Australia	Tropical	Extension	Poleward	Unable to determine	Prescence and abundance	Surveys- Before (2006) / After (2015)			112 locations across 2000km of South-Western Australia	9 years
			Aplodactylus lophodon	Last et al., (2010)a Johnson et al., (2011)b Robinson et al., (2015)c	Tasmania	Temperate	Extension	Poleward	62.59ab	Prescence/absenceab Prescence and shift confidencec	Surveys- Before (1980) / After (2009), Citizen science, Fishery dataab Surveys- time series (2009-2013), Citizen science, Fishery datac	1980*: Mallacoota (-37.57°)ab	2007: Hogan Island (-39.22°)ab	Tasmania and Eastern Austrialia-wideabc	29 yearsab 3 yearsc
			Atypichthys strigatus	Last et al., (2010)a Johnson et al., (2011)b Robinson et al., (2015)c	Tasmania	Temperate	Extension	Poleward	119.03abc	Prescence/absence and abundancea Prescence and shift confidenceb	Surveys- Before (1980) / After (2009), Citizen science, Fishery dataab Surveys- time series (2009-2013), Citizen science, Fishery datac	1980*: Central Bass Straight (assumed to be ~-39.5°)ab	2008: Fortescue Bay (-43.5°)c	Tasmania and Eastern Austrialia-wideabc	1 yearab
			Latopiscis purpurissatusa (Aulopus purpurissatus)b	Last et al., (2010)a Robinson et al., (2015)b	Tasmania	Temperate	Extension	Poleward	Unable to determineab	Prescence/absence and abundancea Prescence and shift confidenceb	Surveys- Before (1980) / After (2009), Citizen science, Fishery dataab Surveys- time series (2009-2013), Citizen science, Fishery datac			Tasmania and Eastern Austrialia-wideabc	29 yearsa 3 yearsb
			Bodianus frenchii	Parker et al., (2019)	South-western Australia	Temperate	Contraction	Poleward	Unable to determine	Prescence and abundance	Surveys- Before (2006) / After (2015)			112 locations across 2000km of South-Western Australia	9 years
			Centropyge flavissima	Hobbs, (2010)	Eastern Australia	Tropical	Extension	Poleward	745	Prescence	Survey (2009)	1998: Southern Great Barrier Reef (-23.00°); New Caledonia (-24.00°)	2009: Lord Howe Island (-31.45°)	One site
			Chaetodon auriga	Figuera & Booth, (2010)	Eastern Australia	Tropical	Extension	Poleward	Unable to determine	Prescence and abundance	Surveys- time series (2003-2008) [weekly or annually- dependant on location]			6 locations across 770km (7°) in temperate Australia	5 years (max)
			Chaetodon flavirostris	Figuera & Booth, (2010)	Eastern Australia	Tropical	Extension	Poleward	Unable to determine	Prescence and abundance	Surveys- time series (2003-2008) [weekly or annually- dependant on location]			6 locations across 770km (7°) in temperate Australia	5 years (max)
			Cheilodactylus nigripes	Last et al., (2010)a Johnson et al., (2011)b	Tasmania	Temperate	Extension	Poleward	110.76ab	Abundancea Prescence/absence and abundanceb	Surveys- Before (1990) / After (2009), Citizen scienceab	1980*: Boags region, Tasmania (-40.47°)ab	2009: Bruny Island (-43.39°)ab	Tasmania and Eastern Austrialia-wideab	29 yearsab
			Chironemus marmoratus	Last et al., (2010)	Tasmania	Temperate	Extension	Poleward	Unable to determine	Prescence/absence and abundance	Surveys- Before (1990) / After (2009), Citizen science			Tasmania and Eastern Austrialia-wide	29 years
			Chlorusus sordidus	Parker et al., (2019)	South-western Australia	Tropical	Extension	Poleward	Unable to determine	Prescence and abundance	Surveys- Before (2006) / After (2015)			112 locations across 2000km of South-Western Australia	9 years
			Choerodon rubescens	Cure et al., (2015)a Cure et al., (2017)b Cure et al., (2018)c Parker et al., (2019)d	South-western Australia	Sub-tropical	Extension	Poleward	33.33d	Prescence and abundanceabcd	Surveys- time series (2013-2015)abc Surveys- Before (2006) / After (2015)d			112 locations across 2000km of South-Western Australiad	9 yearsd
			Chromis hypsilepis	Last et al., (2010)a Johnson et al., (2011)b Robinson et al., (2015)c	Tasmania	Temperate	Extension	Poleward	55.79-75.86abc	Prescence/absenceab Prescence and shift confidencec	Surveys- Before (1980) / After (2009), Citizen science, Fishery dataab Surveys- time series (2009-2013), Citizen science, Fishery datac	1980*: Furneaux group(-40.58°)ab	2008: Bicheno (-43.00°)abc 2009: Freycinet (-42.13°); Maria Island (-42.58°)ab	Tasmania and Eastern Austrialia-wideabc	3 yearsc
			Dactylophora nigricans	Last et al., (2010)a Johnson et al., (2011)b Robinson et al., (2015)c	Tasmania	Temperate	Extension	Poleward	99.39-110.76abc	Prescence/absenceab Prescence and shift confidencec	Surveys- Before (1980) / After (2009), Citizen science, Fishery dataab Surveys- time series (2009-2013), Citizen science, Fishery datac	1980*: Boags region, Tasmania (-40.47°)ab	2007: Maria Island (-43.00°)abc 2009: Bruny Island (-43.39°)ab	Tasmania and Eastern Austrialia-wideabc	29 yearsab 3 yearsc
			Dotalabrus alleni	Parker et al., (2019)	South-western Australia	Temperate	Extension	Poleward	Unable to determine	Prescence and abundance	Surveys- Before (2006) / After (2015)			112 locations across 2000km of South-Western Australia	9 years
			Dotalabrus aurantiacus	Last et al., (2010)a Johnson et al., (2011)b	Tasmania	Temperate	Extension	Poleward	Unable to determineab	Abundanceab	Surveys- Before (1980) / After (2009), Citizen science, Fishery dataab			Tasmania and Eastern Austrialia-wideab	29 yearsab
			Enoplosus armatus	Last et al., (2010)a Johnson et al., (2011)b Robinson et al., (2015)c	Tasmania	Temperate	Extension	Poleward	40.46-82.89abc	Prescence/abscence and abundanceab Prescence/abscence and shift confidencec	Surveys- Before (1980) / After (2009), Citizen science, Fishery dataab Surveys- time series (2009-2013), Citizen science, Fishery datac	1980*: Boags region, Tasmania (-40.47°)ab	2008: Northern Tasmania (-41.50°)c; Bicheno (-41.80°)ab 2009 Freycinet (-42.13°)ab	Tasmania and Eastern Austrialia-wideabc	2-3 yearsabc
			Eubalichthys mosaicus	Last et al., (2010)a Johnson et al., (2011)b Robinson et al., (2015)c	Tasmania	Temperate	Extension	Poleward	20.31-135.79abc	Prescence/abscence and abundanceab Prescence/abscence and shift confidencec	Surveys- Before (1980) / After (2009), Citizen science, Fishery dataab Surveys- time series (2009-2013), Citizen science, Fishery datac	1980*: Central Bass Straight (assumed to be ~-39.5°)ab	2008: Nothern Tasmania (-41.50°)c 2011: Freycinet (-42.13°)b	Tasmania and Eastern Austrialia-wideabc	2-3 yearsabc
			Eupetrichthys angustipes	Last et al., (2010)a Johnson et al., (2011)b Robinson et al., (2015)c	Tasmania	Temperate	Extension	Poleward	20.31-135.79ab	Prescence/absenceab Prescence and shift confidencec	Surveys- Before (1980) / After (2009), Citizen science, Fishery dataab Surveys- time series (2009-2013), Citizen science, Fishery datac	1980*: Kent Group (-39.5°)ab	2006: Flinders Island (-39.98°); Badger Island (-40.30°) 2009: Tasman Peninsula (-43.08°)ab	Tasmania and Eastern Austrialia-wideabc	23-26 yearsab 3 yearsc
			Girella elevata	Stuart-Smith et al., (2009)a Last et al., (2010)b Johnson et al., (2011)c Robinson et al., (2015)d	Tasmania	Temperate	Extension	Poleward	44.38a 29.07-107.72bc	Prescence/absenceabc Prescence and shift confidenced	Surveys- Before (1994) / After (2006)a Surveys- Before (1980) / After (2009), Citizen science, Fishery databc Surveys- time series (2009-2013), Citizen science, Fishery datad	1980*: Furneaux Group (-40.58°)bc	2008: St. Helens (-41.32°)d 2009: Bruny Island (-43.39°)bc	Tasmania and Eastern Austrialia-wideabcd	12 yearsa 29 yearsbc 3 yearsd
			Girella tricuspidata	Stuart-Smith et al., (2009)a Last et al., (2010)b Johnson et al., (2011)c Robinson et al., (2015)d Pollock, (2017)e	Tasmaniaa Eastern Australiab	Temperate	Extensiona Contractionb	Polewardab	164.46a 31.86-80.41bc Unable to determined	Prescencea Prescence/abscence and abundancebce Prescence/abscence and shift confidenced	Surveys- Before (1994) / After (2006)a Surveys- Before (1980) / After (2009), Citizen science, Fishery databc Surveys- time series (2009-2013), Citizen science, Fishery datad Fishery data(1937-2014)e	1980*: Georges Bay (-41.27°)ab	2006: Maria Island (-42.58°) 2009: Bruny Island (-43.39°)ab	Tasmania and Eastern Austrialia-wideabcd	12 yearsa 29 yearsbc 3 yearsd 77 yearse
			Girella zebra	Last et al., (2010)a Johnson et al., (2011)b Robinson et al., (2015)c	Tasmania	Temperate	Extension	Poleward	47.79ab	Prescence/abscence and abundanceab Prescence/abscence and shift confidencec	Surveys- Before (1980) / After (2009), Citizen science, Fishery dataab Surveys- time series (2009-2013), Citizen science, Fishery datac	1980*: Freycinet (-42.13°)ab	2009: Bruny Island(-43.39°)ab	Tasmania and Eastern Austrialia-wideabc	29 yearsab 3 yearsc
			Gymnothorax prasinus	Last et al., (2010)a Johnson et al., (2011)b Robinson et al., (2015)c	Tasmania	Temperate	Extension	Poleward	30.80-49.58abc	Prescence/abscence and abundanceab Prescence/abscence and shift confidencec	Surveys- Before (1980) / After (2009), Citizen science, Fishery dataab Surveys- time series (2009-2013), Citizen science, Fishery datac	1980*: St. Helens (-41.32°)ab	2008: Maria Island (-42.58°)c 2009: Freycinet (-42.13°)ab	Tasmania and Eastern Austrialia-wideabc	29 yearsab 3 yearsc
			Haletta semifasciata	Last et al., (2010)a Johnson et al., (2011)b	Tasmania	Temperate	Extension	Poleward	Unable to determineab	Abundanceab	Surveys- Before (1980) / After (2009), Citizen science, Fishery dataab			Tasmania and Eastern Austrialia-wideab	29 yearsab
			Heteroclinus tristis	Stuart-Smith et al., (2009)	Tasmania	Temperate	Contraction	Equatorward	273.67	Prescence (at distributional limits)	Surveys- Before (1994) / After (2006)				12 years
			Heteroscarus acroptilus	Last et al., (2010)a Johnson et al., (2011)b Robinson et al., (2015)c	Tasmania	Temperate	Extension	Poleward	72.29-104.11abc	Prescence/abscenceab Prescence/abscence and shift confidencec	Surveys- Before (1980) / After (2009), Citizen science, Fishery dataab Surveys- time series (2009-2013), Citizen science, Fishery datac	1980*: Does not occur south of Bass Straight (-40.74°)ab	2008: Maria Island (-42.58°)c 2009: Tasman Peninsula(-43.08°); Bruny Island (-43.39°)ab	Tasmania and Eastern Austrialia-wideabc	29 yearsab 3 yearsc
			Hippocampus abdominalis	Stuart-Smith et al., (2009)	Tasmania	Temperate	Contraction	Equatorward	155.33	Prescence (at distributional limits)	Surveys- Before (1994) / After (2006)				12 years
			Hypoplectrodes maccullochi	Last et al., (2010)a Johnson et al., (2011)b Robinson et al., (2015)c	Tasmania	Temperate	Extension	Poleward	33.76-277.75abc	Prescence/abscenceab Prescence/abscence and shift confidenceb	Surveys- Before (1980) / After (2009), Citizen science, Fishery dataab Surveys- time series (2009-2013), Citizen science, Fishery datac	1980*: Flinders Island (-39.98°)ab	2008: Bicheno (-41.80°)c 2009: Bruny Island (-43.39°)ab	Tasmania and Eastern Austrialia-wideabc	29 yearsab 3 yearsc
			Hypoplectrodes nigroruber	Last et al., (2010)	Tasmania	Temperate	Extension	Poleward	Unable to determine	Abundance	Surveys- Before (1980) / After (2009), Citizen science, Fishery data			Tasmania and Eastern Austrialia-wide	29 years
			Kyphosus sydneyanus	Last et al., (2010)a Johnson et al., (2011)b Robinson et al., (2015)c	Tasmania	Temperate	Extension	Poleward	36.14-84.62abc	Prescence/abscence and abundanceab Prescence/abscence and shift confidencec	Surveys- Before (1980) / After (2009), Citizen science, Fishery dataab Surveys- time series (2009-2013), Citizen science, Fishery datac	1980*: Furneaux Group (-40.58°)ab	2008: Northern Tasmania (-41.5°)c 2008: Maria Island (-42.58°); Tasman Peninsula (-43.08°)ab	Tasmania and Eastern Austrialia-wideabc	29 yearsab 3 yearsc
			Nemadactylus douglasii	Last et al., (2010)a Johnson et al., (2011)b Robinson et al., (2015)c	Tasmania	Temperate	Extension	Poleward	Unable to determineabc	Abundancea Prescence/abscenceb Prescence/abscence and shift confidencec	Surveys- Before (1980) / After (2009), Citizen science, Fishery dataab Surveys- time series (2009-2013), Citizen science, Fishery datac			Tasmania and Eastern Austrialia-wideabc	29 yearsab 3 yearsc
			Nemadactylus valenciennesi	Last et al., (2010)a Robinson et al., (2015)b	Tasmania	Temperate	Extension	Poleward	Unable to determineab	Prescence/abscence and abundancea Prescence/abscence and shift confidenceb	Fishery dataa Surveys- time series (2009-2013), Citizen science, Fishery datab			Tasmania and Eastern Austrialia-wideabc	29 yearsab 3 yearsc
			Notolabrus gymnogenis	Stuart-Smith et al., (2009)a Last et al., (2010)b Johnson et al., (2011)c Robinson et al., (2015)d	Tasmania	Temperate	Extension	Poleward	23.65-143.55bcd	Prescence/abscenceabc Prescence/abscence and shift confidenced	Surveys- Before (1994) / After (2006)a Surveys- Before (1980) / After (2009), Citizen science, Fishery databc Surveys- time series (2009-2013), Citizen science, Fishery datad	1980*: Mallacoota (-37.57°)bc 2000: Kent Island Group (-38.0°)d	2009: Freycinet (-39.98°); Boags region, Tasmania (-40.47°)bc	Tasmania and Eastern Austrialia-wideabcd	12 yearsa 29 yearsbc 3 yearsd
			Odax cyanomelas	Last et al., (2010)a Johnson et al., (2011)b	Tasmania	Temperate	Extension	Poleward	47.79ab	Prescence/abscence and abundanceab	Surveys- Before (1980) / After (2009), Citizen science, Fishery dataab	1980*: Freycinet (-42.13°)ab	2009: Bruny Island (-43.39°)ab	Tasmania and Eastern Austrialia-wideab	29 yearsab
			Omegophora armilla	Last et al., (2010)a Johnson et al., (2011)b	Tasmania	Temperate	Extension	Poleward	81.55-129.34ab	Prescence/abscence and abundanceab	Surveys- Before (1980) / After (2009), Citizen science, Fishery dataab	1980*: Flinders Island (-39.98°)ab	2009: Freycinet (-42.13°); Bruny Island(-43.39°)ab	Tasmania and Eastern Austrialia-wideab	29 yearsab
			Ophthalmolepis lineolatus	Last et al., (2010)a Johnson et al., (2011)b Robinson et al., (2015)c	Tasmania	Temperate	Extension	Poleward	27.5-186.45abc	Prescence/absenceab Prescence/abscence and shift confidencec	Surveys- Before (1980) / After (2009), Citizen science, Fishery dataab Surveys- time series (2009-2013), Citizen science, Fishery datac	1980*: Central Bass Straight/Kent Island Group (-40°)abc	2000-2007: Bicheno(-41.8°); Tasman Peninsula(-43.08°) 2009: Bruny Island (-43.39°)ab	Tasmania and Eastern Austrialia-wideabc	29 yearsab 3 yearsc
			Pagrus auratus	Last et al., (2010)a Johnson et al., (2011)b Robinson et al., (2015)c	Tasmania	Temperate	Extension	Poleward	99.76-231abc	Abundanceab Prescence/abscence and shift confidencec	Surveys- Before (1980) / After (2009), Citizen science, Fishery dataab Surveys- time series (2009-2013), Citizen science, Fishery datac	1980*: Boags region, Tasmania (-40.47°)ab 2000: Northern Tasmania (-41.5°)c	2000: Northern Tasmania (-41.5°)c 2009: Bruny Island (-43.39°)ab	Tasmania and Eastern Austrialia-wideabc	29 yearsab 3 yearsc
			Parma mccullochi	Shalders et al. (2018)	South-western Australia	Sub-tropical	No shift	(No shift at Poleward-edge)	0	Abundance	Surveys - Before (2006) / After (2015)			2000km (Temperate WA)	9 years
			Parma microlepis	Last et al., (2010)a Johnson et al., (2011)b Robinson et al., (2015)c	Tasmania	Temperate	Extension	Poleward	99.76-437.5abc	Prescence/abscenceab Prescence/abscence and shift confidencec	Surveys- Before (1980) / After (2009), Citizen science, Fishery dataab Surveys- time series (2009-2013), Citizen science, Fishery datac	1980*: Central Bass Straight (assumed to be ~-39.5°)ab	2009: Freycinet (-42.13°)ab; Maria Island(-43.00°)c	Tasmania and Eastern Austrialia-wideabc	29 yearsab 3 yearsc
			Parma occidentalis	Wernberg et al., (2012) Shalders et al. (2018)	South-western Australia	Temperate	Extension	Poleward	267.66	Prescence/absence and abundance	Surveys - Before (2006) / After (2015)	2006: Rottnest Island (-32.02°)	2015: South-West Capes (-34.53°)	2000km (Temperate WA)	9 years
			Parma victoriae†	Johnson et al., (2011)a Shalders et al., (2018)b	Tasmaniaa South-western Australiab	Temperate	Extensiona No changeb	Polewarda No change (Equatorward-edge)b	0.00ab	Prescencea Prescence/absence and abundanceb	Citizen sciencea Surveys - Before (2006)/ After (2015)b			2000km (Temperate WA)	Not Stateda 9 yearsb
			Pictilabrus laticlavus	Parker et al., (2019)	South-western Australia	Temperate	Contraction	Poleward	Unable to determine	Prescence and abundance	Surveys- Before (2006) / After (2015)			112 locations across 2000km of South-Western Australia	9 years
			Platycephalus laevigatus	Last et al., (2010)a Johnson et al., (2011)b	Tasmania	Temperate	Extension	Poleward	Unable to determineab	Abundanceab	Surveys- Before (1980) / After (2009), Citizen science, Fishery dataab			Tasmania and Eastern Austrialia-wideab	29 yearsab
			Pomacentrus coelestis	Figuera & Booth, (2010)	Eastern Australia	Tropical	Extension	Poleward	Unable to determine	Prescence and abundance	Surveys- time series (2003-2008) [weekly or annually- dependant on location]			6 locations across 770km (7°) in temperate Australia	5 years (max)
			Pomacentrus milleri	Shalders et al. (2018)	South-western Australia	Tropical	Extension	Poleward	Unable to determine	Prescence/absence and abundance	Surveys - Before (2006) / After (2015)			2000km (Temperate WA)	9 years
			Pomatomus saltatrix	Last et al., (2010)a Johnson et al., (2011)b Robinson et al., (2015)c	Tasmania	Temperate	Extension	Poleward	Unable to determineabc	Abundanceab Prescence/abscence and shift confidencec	Surveys- Before (1980) / After (2009), Citizen science, Fishery dataab Surveys- time series (2009-2013), Citizen science, Fishery datac			Tasmania and Eastern Austrialia-wideabc	29 yearsab 3 yearsc
			Psammoperca waigiensis	Lenanton et al., (2017)	South-western Australia	Tropical	Extension	Poleward	42.5-126.28	Prescence and abundance	Fishery data; Citizen Science (1994-2016)	1989: Dongara (-29.15°; breeding population)	2011: Jurien Bay (-30.00°; breeding population) 2014: Rottnest Island (-32.02)°	550km (Temperate WA)	22 years
			Scarus frenatus	Parker et al., (2019)	South-western Australia	Tropical	Extension	Poleward	Unable to determine	Prescence and abundance	Surveys- Before (2006) / After (2015)			112 locations across 2000km of South-Western Australia	9 years
			Scorpis aequipinnis	Last et al., (2010)a Johnson et al., (2011)b	Tasmania	Temperate	Extension	Poleward	88.00-99.76ab	Prescence/abscence and abundanceab	Surveys- Before (1980) / After (2009), Citizen science, Fishery dataab	1980*: Boags region, Tasmania (-40.76°)ab	2009: Tasman Peninsula (-43.09°); Bruny Island (-43.39°)ab	Tasmania and Eastern Austrialia-wideab	29 yearsab
			Scorpis lineolata	Last et al., (2010)a Johnson et al., (2011)b	Tasmania	Temperate	Extension	Poleward	147.55-179.38ab	Prescence/abscence and abundanceab	Surveys- Before (1980) / After (2009), Citizen science, Fishery dataab	1980*: Wilsons Promentory (-39.15°)ab	2009: Tasman Peninsula (-43.09°); Bruny Island (-43.39°)ab	Tasmania and Eastern Austrialia-wideab	29 yearsab
			Seriola dumerili	Stuart-Smith et al., (2018)	Tasmania	Temperate	Extension	Poleward	52.63	Prescence	Citizen science			Tasmania and Eastern Austrialia-wide	39 years
			Seriola lalandi	Last et al., (2010)a Johnson et al., (2011)b Robinson et al., (2015)c Stuart-Smith et al., (2018)d	Tasmaniaa Eastern Australiab	Temperate	Extension	Poleward	Unable to determineabcd	Abundanceab Prescence/abscence and shift confidencec Prescenced	Surveys- Before (1980) / After (2009), Citizen science, Fishery dataab Surveys- time series (2009-2013), Citizen science, Fishery datac Citizen scienced			Tasmania and Eastern Austrialia-wideabcd	29 yearsab 3 yearsc 15 yearsd
			Siganus fuscescens	Zarco-Perello et al., (2017)	South-western Australia	Tropical	Extension	Poleward	Unable to determine	Prescence/abscence and abundance	Surveys- Before (2004, 2007) / After (2016)- Marine Heat Wave			One site in Western Australia	12 years
			Siganus spp.	Lenanton et al., (2017)	South-western Australia	Tropical	Extension	Poleward	209.52	Prescence and abundance	Fishery data; Citizen Science (1994-2016)	1990: Gascoyne Coast Bioregion (north of -26.00°; breeding population)	2011: Jurien Bay (-30.00°; breeding population)	550km (Temperate WA)	22 years
			Silago schomburgkii	Smith et al., (2019)	South-western Australia	Sub-tropical	Extension	Poleward	Unable to determine	Abundance	Fishery data (1990-2017)			1400km (Western Australia)	27 years
			Sillaginodes punctata	Robinson et al., (2015)	Tasmania	Temperate	Extension	Poleward	Unable to determine	Prescence and shift confidence	Surveys- time series (2009-2013), Citizen science, Fishery data			Tasmania and Eastern Austrialia-wide	3 years
			Siphonognathus attenuatus	Stuart-Smith et al., (2009)	Tasmania	Temperate	Extension	Poleward	206.67	Prescence (at distributional limits)	Surveys- Before (1994) / After (2006)				12 years
			Stegastes gascoynei	Figuera & Booth, (2010)	Eastern Australia	Tropical	Extension	Poleward	Unable to determine	Prescence and abundance	Surveys- time series (2003-2008) [weekly or annually- dependant on location]			6 locations across 770km (7°) in temperate Australia	5 years (max)
			Thalassoma lunare	Parker et al., (2019)	South-western Australia	Tropical	Extension	Poleward	Unable to determine	Prescence and abundance	Surveys- Before (2006) / After (2015)			112 locations across 2000km of South-Western Australia	9 years
			Thalassoma lutenscens	Parker et al., (2019)	South-western Australia	Tropical	Extension	Poleward	Unable to determine	Prescence and abundance	Surveys- Before (2006) / After (2015)			112 locations across 2000km of South-Western Australia	9 years
			Trachichthys australis	Last et al., (2010)a Johnson et al., (2011)b Robinson et al., (2015)c	Tasmania	Temperate	Extension	Poleward	31.86ab	Prescence/absence and abundanceab Prescence/abscence and shift confidencec	Surveys- Before (1980) / After (2009), Citizen science, Fishery dataab Surveys- time series (2009-2013), Citizen science, Fishery datac	1980*: Not reported in Central Bass Straight ((distribution assumed to be N of Wilsons Promentory (-39.15°)ab	2009: Flinders Island (-39.99)ab	Tasmania and Eastern Austrialia-wideabc	29 yearsab 3 yearsc
		Chondrichthyes
			Dasyatis brevicaudata	Last et al., (2010)a Johnson et al., (2011)b	Tasmania	Temperate	Extension	Poleward	Unable to determineab	Abundanceab	Surveys- Before (1980) / After (2009), Citizen science, Fishery dataab			Tasmania and Eastern Austrialia-wideab	29 yearsab
			Heterodontus portusjacksoni	Last et al., (2010)a Johnson et al., (2011)b	Tasmania	Temperate	Extension	Poleward	Unable to determineab	Abundanceab	Surveys- Before (1980) / After (2009), Citizen science, Fishery dataab			Tasmania and Eastern Austrialia-wideab	29 yearsab
			Myliobatis australis	Last et al., (2010)a Johnson et al., (2011)b	Tasmania	Temperate	Extension	Poleward	Unable to determineab	Abundanceab	Surveys- Before (1980) / After (2009), Citizen science, Fishery dataab			Austrialia-wideab	29 yearsab
			Trygonoptera imitata	Last et al., (2010)a Johnson et al., (2011)b	Tasmania	Temperate	Extension	Poleward	31.86ab	Prescence/absence ab	Surveys- Before (1980) / After (2009), Citizen science, Fishery dataab	1980*: Not reported in Central Bass Straight ((distribution assumed to be N of Wilsons Promentory (-39.15°)ab	2006: Marshall Bay, Flinders Island (-39.99)ab	Tasmania and Eastern Austrialia-wideab	29 yearsab
			Trygonorrhina dumerilii	Last et al., (2010)a Johnson et al., (2011)b Robinson et al., (2015)c	Tasmania	Temperate	Extension	Poleward	72.95-346.50abc	Prescence/absence and abundanceab Prescence/abscence and shift confidencec	Surveys- Before (1980) / After (2009), Citizen science, Fishery dataab Surveys- time series (2009-2013), Citizen science, Fishery datac	1980*: Central Bass Straight (assumed to be ~-39.5°)ab	2009: Flinders Island(-39.98°) ; Freycinet (-42.13°)ab; Maria Island (-42.58°)c	Tasmania and Eastern Austrialia-wideabc	100+ yearsab 3 yearsc
			Urolophus paucimaculatus	Last et al., (2010)a Johnson et al., (2011)b	Tasmania	Temperate	Extension	Poleward	Unable to determineab	Prescence/absence and abundanceab	Surveys- Before (1980) / After (2009), Citizen science, Fishery dataab			Tasmania and Eastern Austrialia-wideab	29 yearsab
†Abudefduf vaifiensis and Parma victoriae were included in the total species count twice as the west and east coast are not displaying similar shifts and are likely different populations
1 For species in which range edges are observed across multiple papers, the observed shift and associated research are denoted by similar supersctipts.
												* 1980 is a conservative year pulled from Last et al. 2010

## Sheet: Table S3- Predicted species 
Table S3: Table representing species of interest within predicted range shifting studies.
Type of species	Phylum / Division	Class	Species	Region	Habitat	Thermal Affinity	Refs.
Algae
	Ochrophyta
		Phaeophyceae
			Cystophora retorta	Southern Australia	Coastal	Temperate	Martínez et al., (2018)
			Cystophora retroflexa	Southern Australia	Coastal	Temperate	Martínez et al., (2018)
			Cystophora subfarcinata	Southern Australia	Coastal	Temperate	Martínez et al., (2018)
			Durvillaea potatorum	Southern Australia	Coastal	Temperate	Martínez et al., (2018)
			Ecklonia radiata	Southern Australia	Coastal	Temperate	Martínez et al., (2018) Castro et al., 2019
			Macrocystis pyrifera	Southern Australia	Coastal	Temperate	Martínez et al., (2018)
			Phyllospora comosa	Southern Australia	Coastal	Temperate	Martínez et al., (2018)
			Phyllotricha decipiens	Southern Australia	Coastal	Temperate	Martínez et al., (2018)
			Phyllotricha verruculosa	Southern Australia	Coastal	Temperate	Martínez et al., (2018)
			Sargassum linearifolium	Southern Australia	Coastal	Temperate	Martínez et al., (2018)
			Sargassum spinuligerum	Southern Australia	Coastal	Temperate	Martínez et al., (2018)
			Scytothalia dorycarpa	Southern Australia	Coastal	Temperate	Martínez et al., (2018)
			Xiphophora chondrophylla	Southern Australia	Coastal	Temperate	Martínez et al., (2018)
	Rhodophyta
		Florideophyceae
			Capreolia implexa	Southern Australia	Coastal	Temperate	Laeseke et al., (2019)
Seagrass
	Magnoliophyta
		Liliopsida
			Amphibolis antarctica	Western Australia	Coastal	Sub-tropical Temperate	Hyndes et al., (2016)
			Cymodocea rotundata	Western Australia	Coastal	Tropical	Hyndes et al., (2016)
			Enhalus acoroides	Western Australia	Coastal	Tropical	Hyndes et al., (2016)
			Halodule uninervis	Western Australia	Coastal	Sub-tropical	Hyndes et al., (2016)
			Halophila spinulosa	Western Australia	Coastal	Sub-tropical	Hyndes et al., (2016)
			Posidonia angustifolia	Western Australia	Coastal	Tropical Sub-tropical	Hyndes et al., (2016)
			Posidonia australis	Western Australia	Coastal	Tropical Sub-tropical	Hyndes et al., (2016)
			Posidonia ostenfeldii	Western Australia	Coastal	Tropical Sub-tropical	Hyndes et al., (2016)
			Posidonia sinuosa	Western Australia	Coastal	Tropical Sub-tropical	Hyndes et al., (2016)
			Syringodium isoetifolium	Western Australia	Coastal	Sub-tropical	Hyndes et al., (2016)
			Thalassia hemprichii	Western Australia	Coastal	Tropical	Hyndes et al., (2016)
			Thalassodendron ciliatum	Western Australia	Coastal	Tropical	Hyndes et al., (2016)
			Thalassodendron pachyrhizum	Western Australia	Coastal	Temperate	Hyndes et al., (2016)
			Zostera nigricaulis	Western Australia	Coastal	Temperate	Hyndes et al., (2016)
			Zostera ploychlmys	Western Australia	Coastal	Temperate	Hyndes et al., (2016)
Invertebrate
	Arthropoda
		Malacostraca
			Chaceon bicolor	Western Australia	Coastal	Temperate	Cheung et al., (2012)
			Panulirus cygnus	Western Australia	Coastal	Sub-tropical	Cheung et al., (2012)
			Penaeus latisulcatus	Western Australia	Coastal	Tropical	Cheung et al., (2012)
			Portunus pelagicus	Western Australia	Coastal	Tropical	Cheung et al., (2012)
	Cnidaria
		Cubozoa
			Chironex fleckeri	Nothern Territory	Coastal	Tropical	Jacups (2010)
	Echinodermata
		Echinoidea
			Tripneustes gratilla	Eastern Australia	Coastal	Tropical	Castro et al., 2019
	Mollusca
		Bivalvia
			Amusium balloti	Western Australia	Coastal	Tropical	Cheung et al., (2012)
		Gastropoda
			Haliotis laevigata	Western Australia	Coastal	Temperate	Cheung et al., (2012)
			Haliotis roei	Western Australia	Coastal	Temperate	Cheung et al., (2012)
Vertebrate
	Chordate
		Actinopterygii
			Abudefduf bengalensis	Eastern Australia	Coastal	Tropical	Smith et al., (2016)
			Abudefduf sexfasciatus	Eastern Australia	Coastal	Tropical	Smith et al., (2016)
			Abudefduf vaigiensis	Eastern Australia	Coastal	Tropical	Smith et al., (2016)
			Abudefduf whitleyi	Eastern Australia	Coastal	Tropical	Smith et al., (2016)
			Acanthocybium solandri	Eastern and Western Australia	Pelagic	Sub-tropical	Hobday (2010)
			Acanthurus triostegus	Eastern Australia	Coastal	Tropical	Smith et al., (2016)
			Arripis georgianus	Western Australia	Coastal	Temperate	Cheung et al., (2012)
			Arripis truttacea	Western Australia	Coastal	Temperate	Cheung et al., (2012)
			Brama brama	Western Australia	Pelagic	Sub-tropical	Hobday (2010)
			Centroberyx gerrardi	Western Australia	Coastal	Temperate	Cheung et al., (2012)
			Centroberyx lineatus	Western Australia	Coastal	Temperate	Cheung et al., (2012)
			Centrolophus niger	Eastern and Western Australia	Pelagic	Temperate	Hobday (2010)
			Chaetodon auriga	Eastern Australia	Coastal	Tropical	Smith et al., (2016)
			Chaetodon flavirostris	Eastern Australia	Coastal	Tropical	Smith et al., (2016)
			Chaetodon vagabundus	Eastern Australia	Coastal	Tropical	Smith et al., (2016)
			Choerodon rubescens	Western Australia	Coastal	Sub-tropical	Cheung et al., (2012)
			Chromis nitida	Eastern Australia	Coastal	Tropical	Smith et al., (2016)
			Coryphaena hippurus	Eastern and Western Australia	Pelagic	Sub-tropical	Hobday (2010)
			Epinephelides armatus	Western Australia	Coastal	Temperate	Cheung et al., (2012)
			Glaucosoma hebraicum	Western Australia	Coastal	Subtropical	Cheung et al., (2012)
			Haletta semifasciata	Western Australia	Coastal	Temperate	Hyndes et al., (2016)
			Hyperlophus vittatus	Western Australia	Coastal	Temperate	Cheung et al., (2012)
			Istiompax indica	Eastern Australia	Pelagic	Tropical Sub-tropical	Hill et al., (2015)
			Katsuwonus pelamis	Eastern and Western Australia	Pelagic	Tropical	Hobday (2010) Robinson et al., (2015)
			Leptoscaris variensis	Western Australia	Coastal	Tropical	Hyndes et al., (2016)
			Lethrinus miniatus	Western Australia	Coastal	Tropical	Cheung et al., (2012)
			Lethrinus nebulosus	Western Australia	Coastal	Tropical	Cheung et al., (2012)
			Pagrus auratus	Western Australia	Coastal	Sub-tropical	Cheung et al., (2012)
			Pelates octolineatus	Western Australia	Coastal	Sub-tropical	Hyndes et al., (2016)
			Plectropomus leopardus	Western Australia	Coastal	Tropical	Cheung et al., (2012)
			Pomacentrus coelestis	Eastern Australia	Coastal	Tropical	Smith et al., (2016)
			Pristipomoides filamentosus	Western Australia	Coastal	Tropical	Cheung et al., (2012)
			Pristipomoides multidens	Western Australia	Coastal	Tropical	Cheung et al., (2012)
			Sardinella lemuru	Western Australia	Coastal	Tropical	Cheung et al., (2012)
			Sardinops sagax	Western Australia	Coastal	Sub-tropical	Cheung et al., (2012)
			Seriola hippos	Western Australia	Coastal	Temperate	Cheung et al., (2012)
			Seriola lalandi	Eastern Australia	Pelagic	Temperate	Champion et al., (2018) Champion et al., (2019)
			Siganus argenteus	Western Australia	Coastal	Tropical	Hyndes et al., (2016)
			Sillaginodes punctate	Western Australia	Coastal	Temperate	Cheung et al., (2012)
			Spratelloides robustus	Western Australia	Coastal	Temperate	Cheung et al., (2012)
			Tetrapturus audax	Eastern and Western Australia	Pelagic	Sub-tropical	Hobday (2010) Robinson et al., (2015)
			Thunnus alalunga	Eastern and Western Australia	Pelagic	Sub-tropical	Hobday (2010) Robinson et al., (2015)
			Thunnus albacares	Eastern and Western Australia	Pelagic	Tropical	Hobday (2010) Robinson et al., (2015)
			Thunnus maccoyii	Eastern Australia	Pelagic	Temperate	Hobday (2010) Robinson et al., (2015)
			Thunnus obesus	Eastern and Western Australia	Pelagic	Sub-tropical	Hobday (2010) Robinson et al., (2015)
			Xiphias gladius	Eastern and Western Australia	Pelagic	Temperate	Hobday (2010) Robinson et al., (2015)
			Zanclus cornutus	Eastern Australia	Coastal	Tropical	Smith et al., (2016)
		Chondrichthyes
			Carcharhinus brachyurus	Eastern and Western Australia	Coastal Pelagic	Sub-tropical	Hobday (2010)
			Carcharhinus falciformis	Australia-wide	Coastal Pelagic	Sub-tropical	Birkmanis et al., (2020)*
			Carcharhinus leucas	Eastern Australia	Coastal	Sub-tropical	Niella et al., (2020)
			Carcharhinus longimanus	Eastern Australia	Pelagic	Sub-tropical	Hobday (2010) Birkmanis et al., (2020)*
			Carcharhinus obscurus	Western Australia	Coastal Pelagic	Sub-tropical	Cheung et al., (2012) Birkmanis et al., (2020)*
			Carcharhinus plumbeus	Western Australia	Coastal Pelagic	Sub-tropical	Cheung et al., (2012)
			Furgaleus macki	Western Australia	Coastal	Temperate	Cheung et al., (2012)
			Galeocerdo cuvier	Eastern Australia	Coastal	Sub-tropical	Payne et al., (2018)
			Isurus oxyrinchus	Eastern and Western Australia	Pelagic	Sub-tropical	Hobday (2010) Robinson et al., (2015) Birkmanis et al., (2020)*
			Isurus paucus	Australia-wide	Pelagic	Sub-tropical	Birkmanis et al., (2020)*
			Lamna nasus	Australia-wide	Pelagic	Temperate	Birkmanis et al., (2020)*
			Mustelus antarcticus	Western Australia	Coastal	Temperate	Cheung et al., (2012)
			Prionace glauca	Eastern and Western Australia	Pelagic	Sub-tropical	Hobday (2010) Robinson et al., (2015) Birkmanis et al., (2020)*
			Sphyrna lewini	Western Australia	Pelagic	Tropical	Hobday (2010)
		Mammalia
			Dugong dugong	Western Australia	Coastal	Tropical	Hyndes et al., (2016)
		Reptilia
			Chelonia mydas	Western Australia	Coastal	Tropical	Hyndes et al., (2016)
** Birkmanis et al. (2010) predicted family-wide shifts in Mackerel shark (Isurus oxyrinchus, Isurus paucus, Lamna nasus) and Requiem shark (Carcharhinus falciformis,Carcharhinus longimanus,Carcharhinus obscurus, Prionace glauca) distributions rather than species-specific changes.
Note: Habitat and thermal affinity were assigned via in-text assignment or Fishbase.in (where needed).

## Sheet: Table S4-Species Representation
Table S4: Species representation across different regions, broken down to Phylum and Class. Numbers in bold represent the total number of species observed shifting their distributions (n= 198). Numbers in parentheses represent species which were reported in the literature, but did not display a shift at a distributions limit (n= 28).
		Tasmania	South-western Australia	Eastern Australia
Phylum	Class				Phylum Totals
Annelida		1		1	2
	Polychaeta	1		1
Arthropoda		18 (1)	1	8	27 (1)
	Malacostraca	3	1	4
	Maxillopoda	15 (1)		4
Cnidaria		1 (1)		6	7 (1)
	Anthozoa	1 (1)		6
Echinodermata		5	2		7
	Asteroidea	4
	Echinoidea	1	2
Mollusca		11 (10)	1	16 (5)	28 (15)
	Bivalvia	2 (1)		3
	Cephalopoda			1
	Gastropoda	9 (9)	1	12 (5)
Chordata		48	19 (2)	9 (1)	76 (3)
	Ascidiacea			(1)
	Chondrichthyes	6
	Actinopterygii	42	19 (2)	9
Rhodophyta			26 (4)	5	31 (4)
	Florideophyceae		26 (4)	5
Ochrophyta			11 (4)	3	14 (4)
	Phaeophyceae		11 (4)	3
Chlorophyta		2	4		6
	Ulvophyceae	2	4
Total species shift per region:		86 (12)	65 (10)	47 (6)	198 (28)

## Sheet: Table S5- Rates of shift
Table S5: Rates of marine species redistributions (km dec-1) across taxa (simplified into algae, invertebrates, and fish), region, and shift type. The shift range (max-min) is presented in the top cell for each category followed by the number of speceis in parentheses, and the average rate of shift (± S.E.M) is presented in brackets.
			Tasmania	South-western Australia	Eastern Australia	Total
Algae	Poleward
		Extensions	73.97-177.52 (4)			73.97-177.52 (4)
			[125.74 ± 23.09]			[125.74 ± 23.09]
		Contractions		5.07-75.6 (23)	22.19-45.01 (6)	5.07-75.6 (29)
				[21.64 ± 3.70]	[30.25 ± 3.38]	[23.42 ± 3.06]
	Equatorward
		Extensions		4.91-40.1 (14)	24.88 (1)	4.91-40.1 (15)
				[11.29 ± 2.66]		[12.19 ± 2.63]
		Contractions				--
Invertebrates	Poleward
		Extensions	4-160 (18)	110 (1)	3-227 (20)	3-227 (34)
			[35.27 ± 8.95]		[45.81 ± 12.99]	[42.12 ± 8.31]
		Contractions	4-46 (3)		6-79.25 (7)	6-79.25 (9)
			[26.0 ± 11.55]		[39.04 ± 14.71]	[34.69 ± 9.75]
	Equatorward
		Extensions	21.0 (1)		5.63-623 (6)	5.63-623 (7)
					[132.94 ± 98]	[116.95 ± 85.00]
		Contractions	4-66.8 (2)		7.5-46.38 (4)	4-66.8 (6)
			[35.44 ± 31.44]		[23.5 ± 8.18]	[27.48 ± 10.16]
Fish	Poleward
		Extensions	30.31-268.63 (29)	33.33-267.66 (5)	41-745 (2)	30.31-745 (37)
			[98.27 ± 11.50]	[135.56 ± 44.03]	[393 ± 252]	[119.82 ± 20.69]
		Contractions			92.24 (1)	92.24 (1)
	Equatorward
		Extensions				--
		Contractions	155.33-273.69 (2)	-		155.33-273.69 (2)
			[214.5 ± 59.17]			[214.5 ± 59.17]
All species	Poleward
		Extensions	4-268.63 (51)	33.33-267.66 (6)	3-745 (17)	3-745 (75)
			[78.19 ± 8.64]	[131.30 ± 36.20]	[86.66 ± 43.21]	[83.32 ± 11.70]
		Contractions	6-46 (3)	5.07-75.6 (23)	6-92.42 (13)	5.07-92.24 (39)
			[26.00 ± 11.55]	[21.64 ± 3.70]	[39.07 ± 7.74]	[27.79 ± 3.64]
	Equatorward
		Extensions	21 (1)	4.91-40.1 (14)	5.63-623 (7)	4.91-623 (22)
				[11.29 ± 2.66]	[117.50 ± 84.90]	[45.53 ± 27.81]
		Contractions	4-273.67 (4)		7.5-46.38 (4)	4-273.69 (8)
			[124.97 ± 58.48]		[23.50 ± 8.82]	[74.24 ±33.43]
